# Supplementary material for: Unfolding Immune Dysregulation in COPD: Identification of a Three-Gene Signature and Functional Validation of TCF7 in Human Lung Tissue and T Lymphocytes
Source: Int J Mol Sci. 2026 May 9;27(10):4231. doi: 10.3390/ijms27104231 (PMC13206788; doi:10.3390/ijms27104231)
Supplement: Supplementary file 1 [file ijms-27-04231-s001.zip]

Archive with 9 entries (9 files):
- Supplementary Figure S1.png
- Supplementary Figure S2.png
- Supplementary Figure S3.png
- Supplementary Figure S4.png
- Supplementary Figure S5.png
- supplementary file.pdf
- Supplementary Table S1.xlsx
- Supplementary Table S2.xlsx
- Supplementary Table S3.xlsx
