# Supplementary material for: Unfolding Immune Dysregulation in COPD: Identification of a Three-Gene Signature and Functional Validation of TCF7 in Human Lung Tissue and T Lymphocytes
Source: Int J Mol Sci. 2026 May 9;27(10):4231. doi: 10.3390/ijms27104231 (PMC13206788; doi:10.3390/ijms27104231)
Supplement: Supplementary file 1 [file ijms-27-04231-s001.zip › Supplementary Table S1.xlsx]

## Sheet: Sensitivity Analysis
Gene	logFC (Without covariates)	FDR (Without covariates)	logFC (With Age + Sex)	FDR (With Age + Sex)
RORC	-0.3145	< 0.0001	-0.2851	< 0.0001
CLEC4D	0.5659	< 0.0001	0.5266	< 0.0001
TCF7	-0.3382	< 0.0001	-0.2701	0.0001
