# Supplementary material for: Unfolding Immune Dysregulation in COPD: Identification of a Three-Gene Signature and Functional Validation of TCF7 in Human Lung Tissue and T Lymphocytes
Source: Int J Mol Sci. 2026 May 9;27(10):4231. doi: 10.3390/ijms27104231 (PMC13206788; doi:10.3390/ijms27104231)
Supplement: Supplementary file 1 [file ijms-27-04231-s001.zip › Supplementary Table S2.xlsx]

## Sheet: Candidate_Drugs
Drug	MOA	Target	CS	FDR	Score_DSigDB	Gene_DSigDB
Progesterone	Progesterone receptor agonist	PGR|CYP17A1|NR3C2|CYP2C19|CATSPER1|CATSPER2|CATSPER3|CATSPER4|ESR1|OPRK1|TRPC5	-1.4303	0.0180473	1541.63	RORC
Rofecoxib	Cyclooxygenase inhibitor	PTGS2|CYP3A4|ELN	-1.2957	0.0295544	427.896	RORC
Nifedipine	Calcium channel blocker	CACNA1C|CACNA1D|CACNA1S|CACNA1F|CACNA2D1|CYP3A5|CACNA1H|CACNB2|CALM1|GLRA1|GLRA3|GLRB|KCNA1|KCNA5|NR1I2|TRPM3	-1.2368	0.0213185	780.37	RORC
Mitotane	Carcinogen	CYP11B1|CYP11A1|CYP3A4|ESR1|FDX1	-1.1911	0.0180473	3054.59	RORC
Lovastatin	HMGCR inhibitor	HMGCR|CYP3A5|HDAC2|ITGAL|NR1I2	-1.1305	0.0180473	1656.47	RORC
Liothyronine	Thyroid hormone stimulant	THRA|THRB	-1.1246	0.0180473	2877.37	RORC
Digoxin	Na/K-ATPase inhibitor	ATP1A1|ABCB1|RORC|SLCO1B3	-1.0575	0.0213185	830.36	RORC
Celecoxib	Cyclooxygenase inhibitor	PTGS2|CASP3|CYP2C19|CA12|PDPK1	-0.997	0.0180473	1440.46	RORC
Colchicine	Tubulin inhibitor	TUBB|TUBB1|GLRA1|GLRA2|TUBA1A|TUBA1B|TUBA1C|TUBA3C|TUBA3D|TUBA3E|TUBA4A|TUBB2A|TUBB2B|TUBB3|TUBB4A|TUBB4B|TUBB6|TUBB8	-0.9446	0.0180473	1350.71	RORC
Estradiol	Estrogen receptor agonist	ESR1|ESR2|NR1I2|CYP2B6|CYP2C19|CYP2C8|CYP2E1|CYP3A5|CYP3A7|GPER1|KCNMA1	-0.8209	0.0180473	2216.11	RORC

## Sheet: DSigDB_RORC
clean_drug	Overlap	P.value	Adjusted.P.value	Combined.Score	Genes
ALDOSTERONE	1/16	0.00239816	0.0180473	4018.42	RORC
mitotane	1/20	0.0029971	0.0180473	3054.59	RORC
Medroxyprogesterone acetate	1/20	0.0029971	0.0180473	3054.59	RORC
liothyronine	1/21	0.0031468	0.0180473	2877.37	RORC
DACTINOMYCIN	1/24	0.00359581	0.0180473	2443.77	RORC
liothyronine	1/24	0.00359581	0.0180473	2443.77	RORC
25-Hydroxycholesterol	1/25	0.00374545	0.0180473	2324.86	RORC
estradiol	1/26	0.00389507	0.0180473	2216.11	RORC
5-azacytidine	1/29	0.00434385	0.0180473	1939.49	RORC
ETHACRYNIC ACID	1/30	0.00449341	0.0180473	1860.86	RORC
lovastatin	1/33	0.00494202	0.0180473	1656.47	RORC
progesterone	1/35	0.00524101	0.0180473	1541.63	RORC
celecoxib	1/37	0.00553994	0.0180473	1440.46	RORC
ethinyl estradiol	1/37	0.00553994	0.0180473	1440.46	RORC
progesterone	1/37	0.00553994	0.0180473	1440.46	RORC
Tamoxifen citrate	1/39	0.00583882	0.0180473	1350.71	RORC
ALDOSTERONE	1/39	0.00583882	0.0180473	1350.71	RORC
4-Hydroxytamoxifen	1/39	0.00583882	0.0180473	1350.71	RORC
colchicine	1/39	0.00583882	0.0180473	1350.71	RORC
Crystal violet	1/48	0.00718301	0.0203498	1047.6	RORC
chlorhexidine	1/50	0.00748155	0.0203498	996.446	RORC
digoxin	1/58	0.00867513	0.0213185	830.36	RORC
diethylstilbestrol	1/60	0.00897338	0.0213185	796.421	RORC
nifedipine	1/61	0.00912248	0.0213185	780.37	RORC
T0901317	1/63	0.00942063	0.0213185	749.95	RORC
DL-Mevalonic acid	1/65	0.00971873	0.0213185	721.59	RORC
Rubidomycin hydrochloride	1/85	0.0126964	0.0269799	517.553	RORC
rofecoxib	1/99	0.0147772	0.0295544	427.896	RORC
hexachlorophene	1/111	0.0165585	0.0321707	370.699	RORC
Dinoprostone	1/127	0.0189301	0.0347904	312.811	RORC
liothyronine	1/162	0.0241047	0.0420288	229.491	RORC
14-Deoxy-11,12-didehydroandrographolide	1/172	0.0255799	0.043403	212.518	RORC
ALDOSTERONE	1/176	0.0261695	0.043403	206.328	RORC
liothyronine	1/187	0.0277897	0.0449929	190.819	RORC
rapamycin	1/198	0.0294082	0.0454491	177.219	RORC
progesterone	1/221	0.0327865	0.049544	153.62	RORC

## Sheet: DSigDB_CLEC4D
clean_drug	Overlap	P.value	Adjusted.P.value	Combined.Score	Genes
fumaric acid	1/30	0.00449341	0.0180473	1860.86	CLEC4D
succinic acid	1/64	0.00956969	0.0213185	735.526	CLEC4D
citric acid	1/126	0.018782	0.0347904	315.954	CLEC4D
Pyruvic acid	1/158	0.0235143	0.0420288	236.952	CLEC4D

## Sheet: cMap_negative
pert_iname	moa	target_name	raw_cs	norm_cs	fdr_q_nlog10
hydroxyurea	Ribonucleoside reductase inhibitor	RRM1|RRM2|RRM2B	-0.5128	-1.8168	15.6536
endo-IWR-1	PARP inhibitor	TNKS|TNKS2	-0.5004	-1.7731	15.6536
doconexent	PPAR receptor agonist	PPARA|FFAR1|PTGS1|PTGS2	-0.4945	-1.7523	15.6536
reboxetine	Adrenergic receptor antagonist	SLC6A2	-0.4912	-1.7406	15.6536
crizotinib	ALK inhibitor	ALK|MET|CYP2B6|CYP3A5|MST1R|ROS1	-0.4911	-1.7401	15.6536
ibudilast	Phosphodiesterase inhibitor|Leukotriene receptor antagonist	PDE4A|PDE4B|PDE4C|MIF|PDE10A|PDE4D|TLR4|PDE3A|CYSLTR1|PDE11A|IL1B|IL6|PDE5A	-0.4907	-1.7386	15.6536
mycophenolate-mofetil	Inosine monophosphate dehydrogenase inhibitor|Dehydrogenase inhibitor|Hydroxycarboxylic acid receptor agonist|Immunosuppressant|Inositol monophosphatase inhibitor	IMPDH1|IMPDH2|HCAR2	-0.4893	-1.7338	15.6536
BRD-K16762525	Bacterial 50S ribosomal subunit inhibitor	CYP3A4|CYP2C19|CYP3A5|CYP3A7	-0.4889	-1.7322	15.6536
TAK-715	P38 MAPK inhibitor	MAPK14|TNF	-0.4882	-1.7299	15.6536
ifosfamide	DNA alkylating agent	CYP2B6|CYP3A5|CYP2A6|CYP2C18|CYP2C19|CYP2C8|CYP2C9|CYP3A4|CYP3A7|PTGS1	-0.4882	-1.73	15.6536
phensuximide	Succinimide antiepileptic	CACNA1G|CACNA1H|CACNA1I	-0.488	-1.7293	15.6536
UNC-1215	L3MBTL antagonist	L3MBTL3	-0.4867	-1.7245	15.3525
ulipristal	Progesterone receptor antagonist	PGR	-0.4856	-1.7207	15.3525
FK-866	Niacinamide phosphoribosyltransferase inhibitor	NAMPT|PARP1	-0.4826	-1.7101	15.3525
AZD-5438	CDK inhibitor	CCNB1|CCNE1|CDK1|CDK2|KCNH2	-0.4751	-1.6835	15.3525
GDC-0834	BTK inhibitor	BTK	-0.4671	-1.655	15.3525
VU-0400071-3	Glutamate receptor antagonist	GRM4	-0.4663	-1.6523	15.3525
BMS-599626	EGFR inhibitor|Receptor tyrosine protein kinase inhibitor	EGFR|ERBB2|ERBB4|ERBB3	-0.4651	-1.6481	15.3525
imipramine	Norepinephrine inhibitor|Serotonin reuptake inhibitor	SLC6A2|SLC6A4|CHRM2|CYP2C19|ADRA1A|ADRA1B|ADRA1D|CHRM1|CHRM3|CHRM4|CHRM5|DRD1|DRD2|DRD5|HRH1|HTR1A|HTR2A|HTR2C|HTR6|HTR7|KCND2|KCND3|KCNH1|KCNH2|SLC6A3	-0.4641	-1.6445	15.3525
ketorolac	Cyclooxygenase inhibitor	PTGS1|PTGS2	-0.4639	-1.6436	15.3525
PD-0325901	MEK inhibitor|MAP kinase inhibitor|Protein kinase inhibitor	MAP2K1|MAP2K2	-0.4618	-1.6361	15.3525
L-690330	Inositol monophosphatase inhibitor	IMPA1	-0.4616	-1.6354	15.3525
ABT-737	BCL inhibitor	BCL2|BCL2L1|BCL2L2	-0.4605	-1.6318	15.3525
dydrogesterone	Progesterone receptor agonist	PGR	-0.4601	-1.6301	15.3525
fenoterol	Adrenergic receptor agonist	ADRB2|ADRB1|ADRB3	-0.4583	-1.624	15.3525
SDZ-205-557	Serotonin receptor antagonist	HTR4|HTR3A|HTR3B	-0.458	-1.6229	15.3525
ibutilide	Potassium channel antagonist	KCNH2|CACNA1C|SCN5A|CACNA2D1|CACNB1|CACNG1|KCNH6|KCNH7|KCNJ11|KCNK1|KCNK6	-0.4571	-1.6195	15.3525
terazosin	Adrenergic receptor antagonist	ADRA1D|ADRA1A|ADRA1B|KCNH2|KCNH6|KCNH7	-0.4552	-1.6127	15.3525
BTS-54505	Dopamine receptor antagonist|Adrenergic receptor antagonist|Norepinephrine reuptake inhibitor|Serotonin reuptake inhibitor	SLC6A2|SLC6A3|SLC6A4	-0.4551	-1.6124	15.3525
BRD-A36707673	LXR agonist	NR1H3|NR1H2	-0.4536	-1.6071	15.3525
levonorgestrel	Estrogen receptor agonist|Glucocorticoid receptor antagonist|Progesterone receptor agonist|Progesterone receptor antagonist	PGR|CYP2E1|AR|ESR1|SRD5A1	-0.4521	-1.6018	15.3525
sparfosic-acid	Aspartate carbamoyltransferase inhibitor	CAD	-0.4518	-1.6009	15.3525
istaroxime	ATPase inhibitor	ATP1A1|ATP1A2|ATP1A3|ATP1A4|ATP1B1|ATP1B2|ATP1B3|ATP1B4|FXYD2	-0.4516	-1.6001	15.3525
DPCPX	Adenosine receptor antagonist	ADORA1|CFTR|ADORA2A|ADORA2B|ADORA3	-0.4515	-1.5997	15.3525
pasireotide	Somatostatin receptor agonist	SSTR1|SSTR2|SSTR3|SSTR5|GH1	-0.4508	-1.5973	15.3525
glycitein	TNF inhibitor	TNF|APP|IL1B	-0.4501	-1.5947	15.3525
memantine	Glutamate receptor antagonist	GRIN1|CYP2E1|CHRFAM7A|DRD2|GRIN2A|GRIN2B|GRIN3A|HTR3A	-0.4492	-1.5916	15.3525
PF-04447943	Phosphodiesterase inhibitor	PDE9A	-0.4487	-1.59	15.3525
PD-0325901	MEK inhibitor|MAP kinase inhibitor|Protein kinase inhibitor	MAP2K1|MAP2K2	-0.4483	-1.5885	15.3525
bisoprolol	Adrenergic receptor antagonist	ADRB1|ADRB2	-0.4482	-1.5881	15.3525
tolbutamide	ATP channel blocker	ABCC8|KCNJ11|CYP2B6|CYP2C19|CYP2C8|KCNJ1|KCNJ8	-0.448	-1.5874	15.3525
tofacitinib	JAK inhibitor	JAK3|JAK1|JAK2|CYP2C19|TYK2	-0.4477	-1.5861	15.3525
ivabradine	HCN channel antagonist|Potassium channel blocker|Sodium channel inhibitor	HCN1|HCN3|HCN4|HCN2	-0.4471	-1.5841	15.3525
scoulerine	Adrenergic receptor antagonist|GABA receptor antagonist|Serotonin receptor antagonist	ADRA1D|ADRA2A|GABRA1	-0.4467	-1.5827	15.3525
vincamine	Adrenergic receptor antagonist	CHRM1|CHRM2|CHRM3|CHRM4	-0.4465	-1.5819	15.3525
fluphenazine	Dopamine receptor antagonist	DRD2|DRD1|CHRNA7|CALM1|DRD5|HRH1|HTR2A|HTR6|HTR7	-0.4464	-1.5816	15.3525
flecainide	Sodium channel inhibitor	SCN5A|KCNA5|KCNA7|SCN4A	-0.4457	-1.5794	15.3525
rosuvastatin	HMGCR inhibitor	HMGCR	-0.4456	-1.5789	15.3525
ramatroban	Prostanoid receptor antagonist	TBXA2R|PTGDR2|CCL2	-0.4454	-1.5781	15.3525
PCI-29732	BTK inhibitor	BTK	-0.4442	-1.574	15.3525
nevirapine	Reverse transcriptase inhibitor	CYP2B6|CYP3A4|CYP2C19|CYP1A2|CYP2A6|CYP2C9|CYP2D6|CYP3A5	-0.444	-1.5732	15.3525
BRD-K01815685	Aryl hydrocarbon receptor agonist|Indoleamine 2,3-dioxygenase inhibitor	AHR|IDO1	-0.4433	-1.5706	15.3525
BIBX-1382	EGFR inhibitor|Tyrosine kinase inhibitor	EGFR|ERBB2	-0.4433	-1.5708	15.3525
bambuterol	Adrenergic receptor agonist	ADRB2|CYP2D6|BCHE	-0.4423	-1.5671	15.3525
mibampator	Glutamate receptor antagonist	GRIA1	-0.4423	-1.5673	15.3525
cianidanol	Fatty acid synthase inhibitor	FASN|SCN5A|PTGS1	-0.4422	-1.5669	15.3525
nutlin-3	MDM inhibitor	MDM2|TP53	-0.442	-1.566	15.3525
roxatidine	Histamine receptor antagonist	HRH2	-0.442	-1.5661	15.3525
adarotene	Retinoid receptor agonist	RARG|RARA|RARB	-0.4415	-1.5643	15.3525
PD-0325901	MEK inhibitor|MAP kinase inhibitor|Protein kinase inhibitor	MAP2K1|MAP2K2	-0.4408	-1.562	15.3525
axitinib	VEGFR inhibitor|PDGFR inhibitor	KDR|FLT1|FLT4|CYP2C19|CYP3A5|KIT|PDGFRB|CSF1|PLK4	-0.4404	-1.5606	15.3525
SC-12267	Dihydroorotate dehydrogenase inhibitor	DHODH|IL17A|IFNG	-0.4403	-1.56	15.3525
bifonazole	Sterol demethylase inhibitor	CYP2B6	-0.4396	-1.5575	15.3525
YM-976	Phosphodiesterase inhibitor	PDE4A|PDE4B|PDE4C|PDE4D|TNF	-0.4382	-1.5525	15.3525
cilostamide	Phosphodiesterase inhibitor	PDE3A|PDE3B	-0.4376	-1.5505	15.3525
MK-212	Serotonin receptor agonist	HTR2C	-0.4374	-1.5499	15.3525
mycophenolate-mofetil	Inosine monophosphate dehydrogenase inhibitor|Dehydrogenase inhibitor|Hydroxycarboxylic acid receptor agonist|Immunosuppressant|Inositol monophosphatase inhibitor	IMPDH1|IMPDH2|HCAR2	-0.4373	-1.5496	15.3525
R-547	CDK inhibitor	CDK2|CDK1|CDK4|CCND1|CCNE1|CDK7	-0.4372	-1.549	15.3525
minoxidil	KATP activator|Vasodilator	ABCC9|KCNJ8|KCNJ11|REN|KCNJ1|KCNJ10|PTGS1	-0.437	-1.5484	15.3525
deracoxib	Cyclooxygenase inhibitor	PTGS2	-0.4366	-1.547	15.3525
dasatinib	KIT inhibitor|Bcr-Abl inhibitor|Ephrin inhibitor|PDGFR inhibitor|Src inhibitor|Tyrosine kinase inhibitor	ABL1|FYN|LCK|SRC|KIT|YES1|EPHA2|LYN|PDGFRB|BCR|BTK|DDR1|DDR2|PDGFRA|ABL2|BLK|FGR|FRK|HCK|SRMS|STAT5B	-0.4364	-1.5463	15.3525
pasireotide	Somatostatin receptor agonist	SSTR1|SSTR2|SSTR3|SSTR5|GH1	-0.436	-1.5449	15.3525
SU-014813	PDGFR inhibitor|VEGFR inhibitor	KDR|FLT3|PDGFRA|PDGFRB	-0.4358	-1.5443	15.3525
linopirdine	Potassium channel antagonist	KCNQ2|KCNQ3|KCNQ4|KCNQ5	-0.4354	-1.5429	15.3525
tipifarnib-P2	Farnesyltransferase inhibitor	FNTA|FNTB	-0.4353	-1.5423	15.3525
DMBI	PDGFR inhibitor|VEGFR inhibitor	PDGFRB	-0.4353	-1.5424	15.3525
pentoxifylline	Phosphodiesterase inhibitor	TNF|ADORA2A|PDE4A|PDE4B|PDE5A|ACHE|CHIA|ADORA1|ADORA2B|ADRA2B|NT5E|PDE10A|PDE1A|PDE1B|PDE1C|PDE2A|PDE3A|PDE3B|PDE4C|PDE4D|PDE6A|PDE6B|PDE6C|PDE6D|PDE6G|PDE6H|PDE7A|PDE7B|PDE8A|PDE8B|PDE9A	-0.4352	-1.5419	15.3525
doxorubicin	Topoisomerase inhibitor	TOP2A	-0.4351	-1.5418	15.3525
GDC-0941	PI3K inhibitor	PIK3CG|PIK3CA|PIK3CB|PIK3CD	-0.4348	-1.5407	15.3525
lorcaserin	Serotonin receptor agonist	HTR2C|HTR2A|HTR2B	-0.4347	-1.5402	15.3525
medroxyprogesterone-acetate	Progesterone receptor agonist	PGR	-0.4347	-1.5403	15.3525
ebelactone-b	Lipase inhibitor	PNLIP	-0.4337	-1.5368	15.3525
bosentan	Endothelin receptor antagonist	EDNRB|EDNRA|ABCB1|CYP2C19|CYP3A4	-0.4335	-1.536	15.3525
istaroxime	ATPase inhibitor	ATP1A1|ATP1A2|ATP1A3|ATP1A4|ATP1B1|ATP1B2|ATP1B3|ATP1B4|FXYD2	-0.4326	-1.5328	15.3525
CP-93129	Serotonin receptor agonist	HTR1B|HTR1A	-0.4323	-1.5317	15.3525
cinnarizine	Calcium channel blocker	HRH1	-0.4321	-1.5311	15.3525
AM-630	Cannabinoid receptor antagonist	CNR2|CNR1	-0.4314	-1.5285	15.3525
withaferin-a	IKK inhibitor	IKBKB|NAMPT	-0.4306	-1.5256	15.3525
BRD-K18059238	Cyclooxygenase inhibitor|Prostanoid receptor agonist	TBXAS1|PTGS1|PTGS2	-0.4305	-1.5253	15.3525
flutamide	Androgen receptor antagonist	AR|CYP2C19|AHR	-0.4303	-1.5247	15.3525
T-0901317	LXR agonist|ABC transporter expression enhancer|ROR inverse agonist	NR1H3|NR1H2|ABCA1|RORA|RORC|NCOA1|NCOA2|NR1I2|RXRB	-0.4298	-1.5228	15.3525
nilotinib	Bcr-Abl inhibitor|Abl inhibitor	ABL1|KIT|BCR|CYP2B6|CYP2C8|DDR1|DDR2|PDGFRA	-0.4296	-1.5222	15.3525
BRD-K28761384	Dopamine receptor antagonist	DRD2|DRD1|ADRA1A|ADRA2A|DRD5|HRH1|HTR2A	-0.4295	-1.5217	15.3525
tagatose	Phospholipase inhibitor	PYGL	-0.4293	-1.5212	15.3525
R-428	AXL kinase inhibitor	AXL	-0.429	-1.5202	15.3525
tanespimycin	HSP inhibitor	HSP90AA1|CHEK1	-0.4289	-1.5195	15.3525
PD-184352	MEK inhibitor	MAP2K1|MAP2K2|MAP3K1|MAP3K2	-0.4289	-1.5196	15.3525
indirubin	CDK inhibitor|GSK inhibitor	CDK1|CDK5|CDK2|CDK4|GSK3B|GSK3A	-0.4288	-1.5194	15.3525
brequinar	Dihydroorotate dehydrogenase inhibitor	DHODH	-0.4288	-1.5194	15.3525
halcinonide	Glucocorticoid receptor agonist	NR3C1	-0.4285	-1.5184	15.3525
BRD-A20239487	Adrenergic receptor antagonist	ADRB1|ADRB2	-0.4284	-1.518	15.3525
talinolol	Adrenergic receptor antagonist	ADRB1	-0.4279	-1.5161	15.3525
phloretin	Sodium channel inhibitor	AQP9|CLCN3|SLC23A1	-0.4275	-1.5146	15.3525
GR-159897	Tachykinin antagonist	TACR2|TAC1	-0.4274	-1.5143	15.3525
piperine	Monoamine oxidase inhibitor	MAOA|MAOB|TRPV1	-0.4268	-1.5122	15.3525
betamethasone	Glucocorticoid receptor agonist	NR3C1	-0.4266	-1.5115	15.3525
JW-55	Tankyrase inhibitor	TNKS|TNKS2	-0.4264	-1.5109	15.3525
RS-67333	Serotonin receptor agonist	HTR4	-0.4263	-1.5104	15.3525
hydroxychloroquine	Antimalarial	TLR7|TLR9	-0.4262	-1.5101	15.3525
BRD-A20239487	Adrenergic receptor antagonist	ADRB1|ADRB2	-0.4259	-1.5089	15.3525
ozagrel	Thromboxane synthase inhibitor	TBXAS1	-0.4258	-1.5086	15.3525
BAY-59-3074	Cannabinoid receptor antagonist	CNR1|CNR2	-0.4257	-1.5083	15.3525
proguanil	Dihydrofolate reductase inhibitor	CYP2C19|DHFR	-0.4257	-1.5084	15.3525
propafenone	Antiarrhythmic	SCN5A|KCNH2|KCNK2|KCNK3|ADRB1|ADRB2|KCNA5	-0.4251	-1.5063	15.3525
propentofylline	Adenosine receptor antagonist|Phosphodiesterase inhibitor	ACHE|PDE1A	-0.4247	-1.5047	15.3525
PI-103	PI3K inhibitor|MTOR inhibitor	PIK3CA|PIK3CG|MTOR|PIK3CB|PIK3CD|PRKDC	-0.4241	-1.5028	15.3525
AP-26113	ALK inhibitor	ALK|EGFR	-0.424	-1.5022	15.3525
razoxane	Chelating agent|Topoisomerase inhibitor	TOP2A|TOP2B	-0.4238	-1.5015	15.3525
lacosamide	Collapsin response mediator protein stimulant|Sodium channel blocker	SCN3A|SCN9A|SCN1A|SCN10A|CYP2C19|DPYSL2|SCN11A|SCN2A|SCN4A|SCN5A|SCN7A|SCN8A	-0.4238	-1.5017	15.3525
GSK-1292263	Glucose dependent insulinotropic receptor agonist	GPR119|GRPR	-0.4236	-1.5009	15.3525
cimaterol	Adrenergic receptor agonist	ADRB1|ADRB2|ADRB3	-0.4234	-1.5004	15.3525
biotin	Vitamin B	ACACA|ACACB|HLCS|MCCC1|MCCC2|PC|PCCA|PCCB|SLC5A6	-0.4233	-1.4997	15.3525
formoterol	Adrenergic receptor agonist	ADRB2|CYP2C19	-0.4233	-1.4998	15.3525
GR-144053	Integrin inhibitor	ITGB3|ITGA2B	-0.4232	-1.4993	15.3525
VUF-5681	Histamine receptor antagonist	HRH3	-0.4232	-1.4996	15.3525
telmisartan	Angiotensin receptor antagonist	AGTR1|PPARG|CYP2C19|CYP2J2|PPARA	-0.4231	-1.4992	15.3525
tacedinaline	HDAC inhibitor	HDAC1	-0.423	-1.4987	15.3525
doxofylline	Adenosine receptor antagonist	ADORA1|PDE4A|PDE4B|PDE4C|PDE4D	-0.4227	-1.4976	15.3525
thiothixene	Dopamine receptor antagonist	HTR2A|DRD1|DRD2|HRH1	-0.4227	-1.4978	15.3525
indapamide	Thiazide diuretic	SLC12A3|KCNQ1|CA7|KCNE1	-0.4225	-1.4971	15.3525
BRD-A63236097	Tumor necrosis factor production inhibitor	NFKB1	-0.422	-1.4952	15.3525
ML-9	Muscle relaxant	TRPC6	-0.422	-1.4952	15.3525
enalaprilat	ACE inhibitor	ACE	-0.4219	-1.4949	15.3525
SB-222200	Tachykinin antagonist	TACR3	-0.4217	-1.4943	15.3525
salvinorin-a	Opioid receptor agonist	OPRK1|OPRD1|OPRM1	-0.4217	-1.4943	15.3525
taranabant	Cannabinoid receptor antagonist	CNR1	-0.4205	-1.4901	15.3525
methantheline	Acetylcholine receptor antagonist	CHRM1|HRH2	-0.4202	-1.4888	15.3525
SB-203580	P38 MAPK inhibitor	MAPK14|MAPK1|MAPK11|AKT1|ALOX5|CHEK1|CYP2D6|CYP3A4|GAK|GSK3B|LCK|MAPK10|MAPK12|MAPK8|MAPK9|PRKCA|RAF1|RIPK2|ROCK1|RPS6KB1|SGK1|SRC|TNF	-0.4198	-1.4874	15.3525
NSC-663284	CDC inhibitor	CDC25A|CDC25B|CDC25C	-0.4198	-1.4876	15.3525
doxorubicin	Topoisomerase inhibitor	TOP2A	-0.4194	-1.486	15.3525
mibefradil	Calcium channel blocker	CACNA1H|CACNA1G|CACNA1C|CACNA1I|SCN2A|SCN4A|SCN5A|SCN9A|ANO1|CACNA1D|CACNA1F|CACNA1S|CACNB1|CACNB2|CACNB3|CACNB4|CATSPER1|CATSPER2|CATSPER3|CATSPER4	-0.4193	-1.4855	15.3525
clomifene	Estrogen receptor antagonist	ESR1|AR	-0.4193	-1.4856	15.3525
lomustine	DNA inhibitor	STMN4	-0.4193	-1.4857	15.3525
kenpaullone	CDK inhibitor|GSK inhibitor	GSK3B|CDK1|CDK5|CDK2|LCK|CCNB1	-0.4192	-1.4854	15.3525
VTP-27999	Renin inhibitor	REN	-0.4191	-1.4849	15.3525
methotrexate	Dihydrofolate reductase inhibitor	DHFR|AOX1|FOLR1|TYMS	-0.4191	-1.485	15.3525
VX-745	P38 MAPK inhibitor	MAPK14|MAPK11|MAPK12	-0.4185	-1.4829	15.3525
torasemide	Thromboxane receptor antagonist	SLC12A1|CYP2C8|SLC12A2	-0.4179	-1.4806	15.3525
trazodone	Adrenergic receptor antagonist|Serotonin receptor antagonist|Serotonin reuptake inhibitor	SLC6A4|HTR2A|HTR2C|ADRA1A|ADRA2A|HRH1|HTR1A|HTR2B	-0.4178	-1.4802	15.3525
fomepizole	Alcohol dehydrogenase inhibitor	ADH1A|ADH1B|ADH1C|AKR1A1|CAT	-0.4177	-1.48	15.3525
ezetimibe	Cholesterol inhibitor|Niemann-Pick C1-like 1 protein antagonist	NPC1L1|ANPEP|SOAT1	-0.4177	-1.48	15.3525
melatonin	Melatonin receptor agonist|Nitric oxide synthase inhibitor	MTNR1A|MTNR1B|TH|ASMT|CALM1|CALR|EPX|ESR1|HTR2B|MPO|NQO2|RORB	-0.4177	-1.4802	15.3525
budipine	Glutamate receptor antagonist	GRIN1	-0.4176	-1.4798	15.3525
rescinnamine	ACE inhibitor	ACE	-0.4175	-1.4792	15.3525
primidone	GABA receptor antagonist	GABRA1|GABRA2|GABRA3|GABRA4|GABRA5|GABRA6|GABRB1|GABRB2|GABRB3|GABRD|GABRE|GABRG1|GABRG2|GABRG3|GABRP|GABRQ|CHRNA4|CHRNA7|GRIA2|GRIK2|SCN10A|SCN11A|SCN1A|SCN2A|SCN3A|SCN4A|SCN5A|SCN7A|SCN8A|SCN9A	-0.4169	-1.4772	15.3525
propylpyrazole	Estrogen receptor agonist	ESR1	-0.4168	-1.4768	15.3525
inhibitor-BEC	Arginase inhibitor	ARG2|ARG1	-0.4167	-1.4764	15.3525
diltiazem	Calcium channel blocker	CACNA1C|CYP3A5|CYP3A7|CACNA1S|CACNA2D1|CACNG1|HTR3A|KCNA5	-0.4165	-1.4756	15.3525
bosentan	Endothelin receptor antagonist	EDNRB|EDNRA|ABCB1|CYP2C19|CYP3A4	-0.4163	-1.475	15.3525
irbesartan	Angiotensin receptor antagonist	AGTR1|JUN|SLC10A1	-0.4161	-1.4743	15.3525
loperamide	Opioid receptor agonist	OPRM1|OPRD1|CYP2B6|CYP2C8|NPR2|CACNA1A|CALM1|OPRK1|POMC	-0.416	-1.4739	15.3525
tiludronate	Bone resorption inhibitor|Osteoclast inhibitor	ATP6V1A|MMP2|PTPN1	-0.416	-1.4739	15.3525
monastrol	Kinesin inhibitor	KIF11	-0.4159	-1.4735	15.3525
enzastaurin	PKC inhibitor	PRKCB|AKT1|GSK3B|PRKCA|PRKCD|PRKCG	-0.4157	-1.4728	15.3525
lonafarnib	Farnesyltransferase inhibitor	FNTA|HRAS|KRAS|NRAS	-0.4157	-1.4729	15.3525
rupatadine	Histamine receptor antagonist|Platelet activating factor receptor antagonist	HRH1|PTAFR	-0.4155	-1.4721	15.3525
NVP-DPP728	Dipeptidyl peptidase inhibitor	DPP4	-0.4154	-1.4718	15.3525
baicalin	Beta glucuronidase inhibitor	GUSB|PREP	-0.4154	-1.4718	15.3525
MEK-162	MEK inhibitor	MAP2K1|MAP2K2|IL1R2|IL6R|TNFRSF1A	-0.4151	-1.4708	15.3525
auranofin	NFKB inhibitor	TXNRD1|TXNRD2|IKBKB|PRDX5|TRPA1	-0.415	-1.4705	5.1841
pirinixic-acid	PPAR receptor agonist	PPARA	-0.4146	-1.469	3.1271
mycophenolate-mofetil	Inosine monophosphate dehydrogenase inhibitor|Dehydrogenase inhibitor|Hydroxycarboxylic acid receptor agonist|Immunosuppressant|Inositol monophosphatase inhibitor	IMPDH1|IMPDH2|HCAR2	-0.4139	-1.4665	2.3012
benazepril	ACE inhibitor	ACE	-0.4139	-1.4666	2.3303
rutin	Antioxidant|Capillary stabilizing agent|Nitric oxide scavenger	AKR1C3|AKR1B1	-0.4138	-1.4661	2.219
SB-218078	CHK inhibitor	CHEK1	-0.4135	-1.4651	1.9899
doxapram	Potassium channel antagonist	KCNK3|KCNK9	-0.4133	-1.4644	1.7757
brequinar	Dihydroorotate dehydrogenase inhibitor	DHODH	-0.413	-1.4633	1.7335
RG-7388	MDM inhibitor	MDM2|TP53	-0.4126	-1.4621	1.7038
econazole	Lanosterol demethylase inhibitor|Bacterial cell wall synthesis inhibitor|Sterol demethylase inhibitor	CYP51A1|NPY1R|NPY2R|TRPM2|TRPV5	-0.4125	-1.4615	1.6951
enoxacin	Bacterial DNA Gyrase inhibitor	TOP2A	-0.4123	-1.461	1.6898
nomegestrol-acetate	Progesterone receptor agonist	PGR	-0.4122	-1.4605	1.6863
chlorogenic-acid	Antioxidant	SLC37A4	-0.4122	-1.4607	1.6873
acrivastine	Histamine receptor antagonist	HRH1	-0.4121	-1.4603	1.685
protriptyline	Tricyclic antidepressant	SLC6A2|SLC6A4	-0.4119	-1.4593	1.6791
genistein	Tyrosine kinase inhibitor	CFTR|ESR2|EGFR|ESR1|ESRRA|ESRRB|ESRRG|NCOA1|NCOA2|PPARG|PTK2B|TOP2A|TRPC5	-0.4116	-1.4585	1.6741
lapatinib	EGFR inhibitor|ERBB2 inhibitor	EGFR|ERBB2|CYP3A5	-0.4113	-1.4572	1.663
luteolin	Glucosidase inhibitor	AKR1B1|GAA|MAOA|XDH|TOP1	-0.4113	-1.4574	1.6654
CGP-53353	EGFR inhibitor|PKC inhibitor	EGFR|PRKCB	-0.4112	-1.4569	1.6595
idarubicin	Topoisomerase inhibitor	TOP2A	-0.4108	-1.4557	1.6397
SKI-II	Sphingosine kinase inhibitor	SPHK1|VCP	-0.4107	-1.4552	1.6275
dolasetron	Serotonin receptor antagonist	HTR3A	-0.4103	-1.4536	1.5742
clocortolone-pivalate	Steroid	NR3C1|PLA2G1B	-0.4103	-1.4536	1.5744
daidzein	Estrogen receptor agonist	ESRRA|ESRRB|ESRRG|TRPC5	-0.4101	-1.453	1.5519
pasireotide	Somatostatin receptor agonist	SSTR1|SSTR2|SSTR3|SSTR5|GH1	-0.4101	-1.4532	1.5599
axitinib	VEGFR inhibitor|PDGFR inhibitor	KDR|FLT1|FLT4|CYP2C19|CYP3A5|KIT|PDGFRB|CSF1|PLK4	-0.41	-1.4526	1.5405
minaprine	Serotonin receptor antagonist	SLC6A4|HTR2B|ACHE|CHRM1|DRD1|DRD2|HTR2A|HTR2C|MAOA	-0.4099	-1.4523	1.5283
formoterol	Adrenergic receptor agonist	ADRB2|CYP2C19	-0.4098	-1.4519	1.5146
dicoumarol	NADPH inhibitor	VKORC1|NQO1|CRYZ	-0.4096	-1.4513	1.4925
REV-5901	Leukotriene receptor antagonist|Lipoxygenase inhibitor	ALOX5	-0.4094	-1.4507	1.4711
cyclopentolate	Acetylcholine receptor antagonist	CHRM1	-0.4089	-1.4488	1.4325
everolimus	MTOR inhibitor	MTOR|CYP3A5|FKBP1A	-0.4089	-1.4488	1.4327
phenanthridone	PARP inhibitor	PARP1	-0.4088	-1.4486	1.4309
BMS-754807	IGF-1 inhibitor	IGF1R|AKT1	-0.4087	-1.4481	1.4271
isoniazid	Bacterial cell wall synthesis inhibitor|Cyclooxygenase inhibitor	CYP2E1|CYP1A2|CYP2C19|CYP2C8|CYP3A4	-0.4087	-1.4483	1.4288
idelalisib	PI3K inhibitor	PIK3CD|PIK3CG|CCL3|CCL4|PIK3CA|PIK3CB	-0.4086	-1.4477	1.4253
eugenol	Androgen receptor antagonist	MAOA|AR	-0.4086	-1.4478	1.4256
rilpivirine	Non-nucleoside reverse transcriptase inhibitor	CYP2C19|CYP3A5|NR1I2|SCN10A	-0.4085	-1.4474	1.4241
tranylcypromine	Monoamine oxidase inhibitor	MAOA|MAOB|KDM1A|CYP2A6	-0.4085	-1.4475	1.4243
PD-168393	EGFR inhibitor	EGFR|ERBB2|SRC	-0.4084	-1.4472	1.4234
clomethiazole	GABA receptor antagonist|GABA receptor modulator	GABRA1	-0.4083	-1.4466	1.4212
AZD-7545	PDK inhibitor	PDK2|PDK1	-0.408	-1.4455	1.4185
PF-04217903	MET inhibitor	MET	-0.408	-1.4456	1.4187
SAR-245409	PI3K inhibitor	MTOR|PIK3CG	-0.4078	-1.4449	1.4177
VGX-1027	TNF inhibitor	TNF|TLR4	-0.4076	-1.4443	1.4164
BRD-K34685430	Dopamine receptor antagonist|Serotonin receptor antagonist	DRD1|HTR1E|HTR1F|HTR2A|HTR2B|HTR2C	-0.4075	-1.4439	1.4145
bifonazole	Sterol demethylase inhibitor	CYP2B6	-0.4072	-1.4427	1.4054
oleylethanolamide	Cannabinoid receptor agonist|Glucose dependent insulinotropic receptor agonist|Potassium channel blocker	GPR119	-0.4071	-1.4424	1.4032
PF-04620110	Diacylglycerol O acyltransferase inhibitor	DGAT1	-0.407	-1.4419	1.3974
BP-554	Serotonin receptor agonist	HTR1A	-0.407	-1.442	1.3982
PD-184352	MEK inhibitor	MAP2K1|MAP2K2|MAP3K1|MAP3K2	-0.407	-1.4421	1.3998
flutamide	Androgen receptor antagonist	AR|CYP2C19|AHR	-0.4069	-1.4418	1.3958
L-655708	GABA receptor antagonist	GABRA5|GABRA1|GABRA2|GABRA3|GABRG2	-0.4069	-1.4419	1.3969
ZM-447439	Aurora kinase inhibitor	AURKA|AURKB	-0.4068	-1.4413	1.3774
YC-1	Guanylyl cyclase activator	HIF1A|GUCY1A2|GUCY1A3|GUCY1B3	-0.4068	-1.4413	1.3792
asenapine	Dopamine receptor antagonist|Serotonin receptor antagonist	DRD2|HTR2A|DRD1|HRH1|HTR1A|HTR1B|ADRA1A|ADRA2A|ADRA2B|ADRA2C|ADRB1|ADRB2|DRD3|DRD4|HRH2|HTR1D|HTR1E|HTR2B|HTR2C|HTR5A|HTR6|HTR7	-0.4068	-1.4413	1.3796
clenbuterol	Adrenergic receptor agonist	ADRB2|ADRB1|ADRB3|NGF|TNF	-0.4068	-1.4414	1.3831
PHA-767491	CDC inhibitor	CDK1|RPS6KB1	-0.4068	-1.4415	1.3869
ZM-336372	RAF inhibitor	BRAF|LCK|MAPK14|RAF1	-0.4064	-1.4401	1.3353
KIN001-244	PDK1 Inhibitor	PDPK1	-0.4063	-1.4396	1.3252
dehydroepiandrosterone	Protein synthesis stimulant	AR|CYP3A5|ESR1|ESR2|G6PD|GABRA1|GABRA2|GABRA3|GABRA4|GABRA5|GABRA6|GABRB1|GABRB2|GABRB3|GABRD|GABRE|GABRG1|GABRG2|GABRG3|GABRP|GABRQ|GRIN1|GRIN2A|GRIN2B|GRIN2C|GRIN2D|GRIN3A|GRIN3B|HSD17B1|NR1I2|NR1I3|PPARA|SIGMAR1|SULT2A1|SULT2B1	-0.406	-1.4385	1.3059
cilostazol	Phosphodiesterase inhibitor	PDE3A|CYP2C19|CYP3A5|PDE3B	-0.406	-1.4386	1.3068
lansoprazole	Proton pump inhibitor	ATP4A|CYP2C19|CYP3A4|CYP3A5|ATP4B	-0.4054	-1.4364	1.3002
alisertib	Aurora kinase inhibitor	AURKA	-0.4052	-1.4356	1.3002
PRT-062607	Syk inhibitor	SYK|FGR|MAP3K9	-0.4051	-1.4352	1.3002
piretanide	Glucocorticoid receptor agonist	SLC12A1|SLC12A2	-0.405	-1.4351	1.3002
meptazinol	Opioid receptor agonist	BCHE	-0.4049	-1.4348	1.3002
SB-205384	GABA receptor antagonist	GABRA3|GABRA5|GABRA6	-0.4048	-1.4342	1.3002
camicinal	Motilin receptor agonist	MLNR	-0.4048	-1.4345	1.3002
quinapril	ACE inhibitor	ACE	-0.4042	-1.4322	1.3002
doxorubicin	Topoisomerase inhibitor	TOP2A	-0.4042	-1.4322	1.3002
paclitaxel	Tubulin inhibitor	TUBB|NR1I2|ABCB1|CYP2C8|BCL2|MAP2|MAP4|MAPT|TLR4|TUBB1	-0.4041	-1.4318	1.3002
nTZDpa	PPAR receptor agonist	PPARG	-0.404	-1.4313	1.3002
fulvestrant	Estrogen receptor antagonist	ESR1|EPHX2|ESR2|GPER1	-0.4039	-1.431	1.3002
progesterone	Progesterone receptor agonist	PGR|CYP17A1|NR3C2|CYP2C19|CATSPER1|CATSPER2|CATSPER3|CATSPER4|ESR1|OPRK1|TRPC5	-0.4037	-1.4303	1.3002
indacaterol	Adrenergic receptor agonist	ADRB2|ADRB1	-0.4037	-1.4306	1.3002
carvedilol	Adrenergic receptor antagonist	ADRB1|ADRB2|ADRA1A|ADRA1B|ADRA1D|ADRB3|CYP2C19|CYP2E1|RYR2|ADRA2A|ADRA2B|ADRA2C|GJA1|HIF1A|KCNH2|NDUFC2|NPPB|SELE|VCAM1|VEGFA	-0.4032	-1.4286	1.3002
NVP-TAE226	Protein tyrosine kinase inhibitor	IGF1R|PTK2	-0.4032	-1.4286	1.3002
sotrastaurin	PKC inhibitor	PRKCA|PRKCB|PRKCQ|PRKCD|PRKCE|PRKCH	-0.4031	-1.4283	1.3002
rifapentine	Bacterial RNA polymerase inhibitor	CYP2C8|CYP3A4|CYP2C9	-0.403	-1.4279	1.3002
etazolate	Phosphodiesterase inhibitor	GABRB3|PDE4A	-0.403	-1.4281	1.3002
thioperamide	Histamine receptor antagonist	HRH3|HRH4	-0.4029	-1.4276	1.3002
ZD-7155	Angiotensin receptor antagonist	AGTR1	-0.4029	-1.4277	1.3002
medetomidine	Adrenergic receptor agonist	ADRA2A|ADRA2B|ADRA2C|ADRA1A|ADRA1B|ADRA1D	-0.4025	-1.4263	1.3002
preladenant	Adenosine receptor antagonist	ADORA2A|ADORA1|ADORA2B|ADORA3	-0.4016	-1.423	1.2999
ganetespib	HSP inhibitor	HSP90AA1|WT1	-0.4015	-1.4225	1.2998
phentolamine	Adrenergic receptor antagonist	ADRA1A|ADRA2A|ADRA1B|ADRA1D|ADRA2B|ADRA2C	-0.4015	-1.4226	1.2998
lapatinib	EGFR inhibitor|ERBB2 inhibitor	EGFR|ERBB2|CYP3A5	-0.4014	-1.4223	1.2998
felbamate	Glutamate receptor antagonist	GRIN2A|GRIN2B|GRIN3A|GRIN1|GRIN2C|GRIN2D|GRIN3B	-0.4011	-1.4211	1.2977
linagliptin	Dipeptidyl peptidase inhibitor	DPP4	-0.4011	-1.4211	1.2977
barasertib-HQPA	Aurora kinase inhibitor	AURKB|AURKC|AURKA	-0.4011	-1.4213	1.2986
oligomycin-a	ATP synthase inhibitor|ATPase inhibitor	ATP5A1	-0.401	-1.4207	1.2965
QL-XI-92	DDR1 inhibitor	DDR1	-0.401	-1.4207	1.2966
milnacipran	Serotonin receptor antagonist	SLC6A2|SLC6A4|GRIN1|GRIN2A|GRIN2B|GRIN2C|GRIN2D|GRIN3A|GRIN3B	-0.401	-1.4208	1.2972
AGI-6780	Isocitrate dehydrogenase inhibitor	IDH2	-0.4009	-1.4205	1.296
sulfasalazine	Antirheumatic drug|NFKB inhibitor	PTGS1|PTGS2|ALOX5|ACAT1|CHUK|IKBKB|PLA2G1B|PPARG|SLC46A1|SLC7A11|TBXAS1	-0.4007	-1.4197	1.2934
fumonisin-b1	Sphingosine kinase inhibitor	CERS1	-0.4007	-1.4199	1.294
dienogest	Progesterone receptor agonist	PGR	-0.4005	-1.419	1.2913
topiramate	Carbonic anhydrase inhibitor|Glutamate receptor antagonist|Kainate receptor antagonist	CA2|CA4|GRIK1|GRIA1|SCN5A|GABRA1|GABRA2|GABRA3|GABRA4|GABRA5|GABRA6|GABRB1|GABRB2|GABRB3|GABRD|GABRE|GABRG1|GABRG2|GABRG3|GABRP|GABRQ|SCN1A|CYP2C19|CYP3A4|CA1|CA12|CA7|GRIA2|GRIA3|GRIA4|GRIK2|GRIK3|GRIK4|GRIK5|SCN10A|SCN11A|SCN2A|SCN3A|SCN4A|SCN7A|SCN8A|SCN9A	-0.4005	-1.4192	1.2918
dapsone	Bacterial antifolate	DHFR	-0.4	-1.4172	1.2853
guanfacine	Adrenergic receptor agonist	ADRA2A|ADRA2B|CYP3A5|HCN1|HCN2|HCN3|HCN4|ADRA2C	-0.4	-1.4173	1.2855
PD-168393	EGFR inhibitor	EGFR|ERBB2|SRC	-0.3996	-1.416	1.2805
ribavirin	Antiviral	IMPDH1|ADK|ENPP1|IMPDH2|NT5C2	-0.3995	-1.4154	1.2783
orantinib	PDGFR inhibitor|FGFR inhibitor|VEGFR inhibitor	KDR|PDGFRB|FGFR1|AURKA|AURKB|PDGFRA|TBK1|EGFR|FGFR2	-0.3995	-1.4155	1.2787
bifonazole	Sterol demethylase inhibitor	CYP2B6	-0.3995	-1.4156	1.2788
AZD-7545	Pyruvate dehydrogenase kinase inhibitor	PDK2|PDK1	-0.3992	-1.4145	1.2759
SIB-1757	Glutamate receptor antagonist	GRM5	-0.3992	-1.4146	1.2761
Ro-04-6790	Serotonin receptor antagonist	HTR6	-0.3991	-1.4141	1.2739
I-CBP112	Bromodomain inhibitor	CREBBP|EP300	-0.3989	-1.4133	1.271
voglibose	Glucosidase inhibitor	GAA|MGAM	-0.3989	-1.4134	1.2713
crizotinib	ALK inhibitor	ALK|MET|CYP2B6|CYP3A5|MST1R|ROS1	-0.3988	-1.413	1.27
BRD-K45330754	Estrogen receptor agonist	ESR1|ESR2|ESRRG|ESRRB	-0.3988	-1.4132	1.2707
LY-320135	Cannabinoid receptor antagonist	CNR1	-0.3987	-1.4127	1.269
brucine	Glycine receptor antagonist	CHRM1|CHRM2|CHRM3|CHRM4|CHRM5	-0.3987	-1.4128	1.2695
ibudilast	Phosphodiesterase inhibitor|Leukotriene receptor antagonist	PDE4A|PDE4B|PDE4C|MIF|PDE10A|PDE4D|TLR4|PDE3A|CYSLTR1|PDE11A|IL1B|IL6|PDE5A	-0.3986	-1.4123	1.2674
masitinib	KIT inhibitor|PDGFR inhibitor|Src inhibitor	KIT|FGFR3|LYN|PDGFRB|PDGFRA	-0.3985	-1.4118	1.2646
ZK-93423	Benzodiazepine receptor agonist	GABRA1|GABRA2|GABRA3|GABRA5|GABRB2|GABRG2	-0.3985	-1.4119	1.2646
dexamethasone	Glucocorticoid receptor agonist	NR3C1|CYP3A4|CYP3A5|ANXA1|NOS2|NR0B1|NR3C2	-0.3985	-1.4119	1.2647
AS-703026	MEK inhibitor	MAP2K1|MAP2K2	-0.3985	-1.412	1.2657
TAK-715	P38 MAPK inhibitor	MAPK14|TNF	-0.3984	-1.4117	1.2638
YC-1	Guanylyl cyclase activator	HIF1A|GUCY1A2|GUCY1A3|GUCY1B3	-0.3984	-1.4118	1.2643
desmethylclozapine	Acetylcholine receptor agonist	CHRM1|DRD2|DRD3|HTR2A|HTR2C	-0.3983	-1.4112	1.2612
VX-661	CFTR channel agonist	CFTR	-0.3983	-1.4114	1.2629
ketoconazole	Sterol demethylase inhibitor	AR|CYP19A1|CYP2C19|CYP3A5|CYP3A7|CYP21A2|KCNA10	-0.3983	-1.4114	1.2629
etomidate	Membrane integrity inhibitor|Membrane permeability inhibitor|GABA receptor modulator	GABRA1|GABRA2|GABRA3|GABRA4|GABRA5|GABRA6|GABRB1|GABRB2|GABRB3|GABRD|GABRE|GABRG1|GABRG2|GABRG3|GABRP|GABRQ|ADRA2B	-0.398	-1.4103	1.2533
KIN001-244	PDK1 Inhibitor	PDPK1	-0.398	-1.4103	1.2533
desmethylclozapine	Acetylcholine receptor agonist	CHRM1|DRD2|DRD3|HTR2A|HTR2C	-0.3978	-1.4095	1.2467
CP-945598	Cannabinoid receptor antagonist	CNR1	-0.3977	-1.4091	1.2421
GDC-0941	PI3K inhibitor	PIK3CG|PIK3CA|PIK3CB|PIK3CD	-0.3977	-1.4093	1.244
fraxidin	Carbonic anhydrase inhibitor	CA12	-0.3976	-1.4089	1.2403
dexamethasone	Glucocorticoid receptor agonist	NR3C1|CYP3A4|CYP3A5|ANXA1|NOS2|NR0B1|NR3C2	-0.3976	-1.4089	1.2404
AZD-9668	Elastase inhibitor	ELANE	-0.3975	-1.4085	1.2373
esmolol	Adrenergic receptor antagonist	ADRB1	-0.3975	-1.4085	1.2374
nobiletin	MEK inhibitor	ABCB1|TYR|MAP2K1	-0.3974	-1.4079	1.2326
PD-98059	MEK inhibitor|MAP kinase inhibitor	MAP2K1|MAP2K2|MAPK3|AKT1|CHEK1|GSK3B|LCK|MAPK1|MAPK11|MAPK12|MAPK14|MAPK8|PRKCA|RAF1|ROCK1|RPS6KB1|SGK1	-0.3974	-1.4082	1.2351
EI-231	Casein kinase inhibitor	CSNK2A1	-0.3973	-1.4076	1.23
altanserin	Serotonin receptor antagonist	HTR2A|HTR2C	-0.3973	-1.4076	1.23
etizolam	Benzodiazepine receptor agonist	GABRA1|GABRA2|GABRA3|GABRA5|PTAFR	-0.3971	-1.4069	1.23
cilengitide	Integrin inhibitor	ITGAV|ITGB3|ITGB5	-0.397	-1.4066	1.23
levcromakalim	Potassium channel activator	KCNJ8|ABCC9|KCNJ5	-0.3968	-1.4061	1.23
sirolimus	MTOR inhibitor	MTOR|FKBP1A|CCR5|FGF2	-0.3966	-1.4053	1.23
captopril	ACE inhibitor	ACE|LTA4H|MMP2|MMP9	-0.3965	-1.4049	1.23
cyclopamine	Smoothened receptor antagonist	SMO	-0.3965	-1.4051	1.23
bumetanide	Solute carrier family member inhibitor	SLC12A1|SLC12A2|CFTR|GPR35|SLC12A4|SLC12A5	-0.3964	-1.4044	1.23
BRD-K97440753	Adrenergic receptor antagonist|Prolactin inhibitor	HTR2A|ADRA1A|ADRB1|DRD1|DRD2|DRD3|DRD4|DRD5|HTR1A|HTR3A|HTR4|HTR5A|HTR6|HTR7	-0.3963	-1.4043	1.23
ZM-39923	JAK inhibitor	JAK1|JAK3	-0.3961	-1.4035	1.23
ponatinib	Bcr-Abl inhibitor|FLT3 inhibitor|PDGFR inhibitor	ABL1|BCR|FLT3|RET|FGFR1|FGFR2|FGFR3|FGFR4|KIT|TEK|CYP2C8|CYP3A5|FGF2|FLT1|KDR|LCK|LYN|PDGFRA|SRC	-0.3958	-1.4024	1.23
KU-0063794	MTOR inhibitor	MTOR	-0.3956	-1.4017	1.23
metolazone	Carbonic anhydrase inhibitor	SLC12A3|CA2|CA7	-0.3956	-1.4018	1.23
umeclidinium	Acetylcholine receptor antagonist	CHRM3|CHRM1|CHRM2	-0.3955	-1.4012	1.23
axitinib	VEGFR inhibitor|PDGFR inhibitor	KDR|FLT1|FLT4|CYP2C19|CYP3A5|KIT|PDGFRB|CSF1|PLK4	-0.3955	-1.4013	1.23
urapidil	Adrenergic receptor antagonist	HTR1A	-0.3952	-1.4003	1.23
propentofylline	Adenosine receptor antagonist|Phosphodiesterase inhibitor	ACHE|PDE1A	-0.3951	-1.4001	1.23
mepivacaine	Potassium channel antagonist|Sodium channel inhibitor	SCN9A|SCN10A	-0.395	-1.3996	1.23
fenobam	Glutamate receptor antagonist	GRM5	-0.3949	-1.3993	1.23
pacritinib	FLT3 inhibitor|JAK inhibitor	FLT3|JAK2|CDK2|JAK1|JAK3	-0.3948	-1.3987	1.23
INCA-6	Calcineurin inhibitor	NFATC1	-0.3947	-1.3985	1.23
CP-724714	Tyrosine kinase inhibitor|EGFR inhibitor	ERBB2	-0.3946	-1.3982	1.23
GW-405833	Cannabinoid receptor agonist	CNR2	-0.3946	-1.3982	1.23
olaparib	PARP inhibitor	PARP1|PARP2|PARP3	-0.3945	-1.3979	1.23
pimobendan	Calcium channel blocker|Phosphodiesterase inhibitor	PDE3A	-0.3944	-1.3976	1.23
CGP-12177	Adrenergic receptor agonist	ADRB3|ADRB1|ADRB2	-0.3943	-1.3969	1.23
castanospermine	Glucosidase inhibitor	GAA|GBA	-0.3942	-1.3966	1.23
BP-554	Serotonin receptor agonist	HTR1A	-0.3942	-1.3969	1.23
risperidone	Dopamine receptor antagonist|Serotonin receptor antagonist	DRD2|HTR2A|DRD3|HTR2C|ADRA1A|ADRA1B|DRD4|HRH1|HTR1A|HTR1D|CYP3A5|ADRA1D|ADRA2A|ADRA2B|ADRA2C|DRD1|HTR1B|HTR1E|HTR1F|HTR6|HTR7	-0.394	-1.3961	1.23
yohimbine	Adrenergic receptor antagonist	ADRA2A|ADRA2C|ADRA2B|HTR1A|HTR1B|HTR1D|HTR2B|DRD2|DRD3|HTR1E|HTR1F|HTR2A|HTR2C|HTR5A|HTR7|KCNJ1|KCNJ10|KCNJ11|KCNJ12|KCNJ14|KCNJ15|KCNJ8	-0.394	-1.3961	1.23
amlexanox	Histamine receptor antagonist	FGF1|IL3|PDE4A|PDE4B|PDE4C|PDE4D|S100A12|S100A13	-0.394	-1.3962	1.23
ondansetron	Serotonin receptor antagonist	HTR3A|CYP2D6|CYP3A5|HTR1A|HTR1B|HTR3B|HTR4|OPRM1	-0.3939	-1.3955	1.2296
FGIN-1-27	Inositol monophosphatase inhibitor	TSPO	-0.3937	-1.395	1.2287
nitrocaramiphen	Cholinergic receptor antagonist	CHRM1	-0.3937	-1.395	1.2287
mestranol	Estrogen receptor agonist	ESR1	-0.3935	-1.3942	1.2273
GDC-0068	AKT inhibitor	AKT1|AKT2|AKT3|CYP3A5|PRKG1	-0.3935	-1.3943	1.2275
nitrendipine	Calcium channel blocker	CACNA1C|CACNA1D|CACNA2D1|CACNA1H|CACNA1S|CACNA2D2|CACNB2|CACNG1|KCNN4	-0.3934	-1.3938	1.2258
mCPP	Serotonin receptor agonist	HTR2B|HTR2C|HTR1D|HTR2A|HTR1A|HTR1E|HTR6	-0.3934	-1.3939	1.2264
SKF-86002	P38 MAPK inhibitor	ALOX5|MAPK14	-0.3933	-1.3934	1.1983
APD-668	Glucose dependent insulinotropic receptor agonist	GPR119	-0.3931	-1.3927	1.1983
selumetinib	MEK inhibitor	MAP2K1|MAP2K2	-0.3931	-1.3928	1.1983
BRL-15572	Serotonin receptor antagonist	HTR1D|HTR1A|HTR1B|HTR1E|HTR1F|HTR2A|HTR2B|HTR2C|HTR6	-0.393	-1.3924	1.1983
BRD-K76674262	Protein synthesis inhibitor	RPL3	-0.393	-1.3925	1.1983
arctigenin	MEK inhibitor	ADIPOR1|AHR|CHUK|MAP2K1	-0.3929	-1.3921	1.1983
NSC-4644	ACAT inhibitor|Sterol regulatory element binding protein (SREBP) inhibitor	SOAT1|PYGM	-0.3929	-1.3923	1.1983
doxifluridine	Thymidylate synthase inhibitor	TYMS	-0.3928	-1.3919	1.1983
FK-866	Niacinamide phosphoribosyltransferase inhibitor	NAMPT|PARP1	-0.3928	-1.392	1.1983
SB-203580	P38 MAPK inhibitor	MAPK14|MAPK1|MAPK11|AKT1|ALOX5|CHEK1|CYP2D6|CYP3A4|GAK|GSK3B|LCK|MAPK10|MAPK12|MAPK8|MAPK9|PRKCA|RAF1|RIPK2|ROCK1|RPS6KB1|SGK1|SRC|TNF	-0.3926	-1.391	1.1983
gliclazide	ATP channel blocker|Insulin secretagogue	ABCC8|KCNJ11|VEGFA	-0.3926	-1.3911	1.1983
KIN001-127	ITK inhibitor	ITK	-0.3926	-1.3911	1.1983
RU-58841	Androgen receptor antagonist	AR	-0.3926	-1.3912	1.1983
SKF-77434	Dopamine receptor agonist	DRD1	-0.3925	-1.3909	1.1983
AT-7519	CDK inhibitor|Cell cycle inhibitor	CDK2|CDK1|CDK9|CDK4|CDK5|CDK6	-0.3924	-1.3905	1.1983
preladenant	Adenosine receptor antagonist	ADORA2A|ADORA1|ADORA2B|ADORA3	-0.3923	-1.39	1.1983
GR-144053	Integrin inhibitor	ITGB3|ITGA2B	-0.3923	-1.3901	1.1983
everolimus	MTOR inhibitor	MTOR|CYP3A5|FKBP1A	-0.3921	-1.3891	1.1983
taselisib	PI3K inhibitor	PIK3CA|PIK3CB|PIK3CD|PIK3CG	-0.3921	-1.3892	1.1983
BX-795	IKK inhibitor	PDPK1|IKBKE|TBK1|CDK2|CHEK1|GSK3B|KDR|PDK1	-0.3921	-1.3894	1.1983
SR-27897	CCK receptor antagonist	CCKAR	-0.3919	-1.3887	1.1983
exemestane	Aromatase inhibitor	CYP19A1	-0.3918	-1.3883	1.1983
BP-897	Dopamine receptor agonist	DRD3|ADRA1A|ADRA1D|ADRA2A|DRD1|DRD2|DRD4|HTR1A|HTR2B	-0.3916	-1.3874	1.198
BMS-536924	IGF-1 inhibitor	IGF1R|INSR|AKT1|CCNE1|CDK2|CYP3A4|ERBB2|KDR|LCK|MAPK1|MET|PDGFRA|PDGFRB	-0.3915	-1.387	1.1976
BMS-182874	Endothelin receptor antagonist	EDNRA	-0.3913	-1.3864	1.1955
EPZ-020411	PRMT inhibitor	PRMT6	-0.3913	-1.3865	1.1961
milacemide	Monoamine oxidase inhibitor	MAOB	-0.3912	-1.386	1.1869
SU-11274	Hepatocyte growth factor receptor inhibitor|Tyrosine kinase inhibitor	MET	-0.3912	-1.3861	1.1894
LY-456236	Glutamate receptor antagonist	GRM1	-0.3911	-1.3857	1.1791
decitabine	DNA inhibitor	DNMT1|DNMT3A	-0.3911	-1.3858	1.1813
TAK-733	MEK inhibitor	MAP2K1	-0.3911	-1.3859	1.1837
eprosartan	Angiotensin receptor antagonist	AGTR1	-0.391	-1.3853	1.1716
arcyriaflavin-a	CDK inhibitor	CCND1|CDK4|CCNE1|CDK2	-0.391	-1.3854	1.1726
BIIB-021	HSP inhibitor	AOX1|HSP90AA1	-0.391	-1.3854	1.1732
ICI-89406	Adrenergic receptor antagonist	ADRB1|ADRB2	-0.391	-1.3855	1.1743
nutlin-3	MDM inhibitor	MDM2|TP53	-0.3909	-1.385	1.1685
tiapride	Dopamine receptor antagonist	DRD2|DRD3	-0.3909	-1.3852	1.1707
talazoparib	PARP inhibitor	PARP2|PARP1	-0.3908	-1.3846	1.1654
PF-02545920	Phosphodiesterase inhibitor	PDE10A	-0.3908	-1.3847	1.1662
milrinone	Phosphodiesterase inhibitor	PDE3A|PDE2A|PDE3B|PDE5A	-0.3906	-1.3841	1.1614
ambrisentan	Endothelin receptor antagonist	EDNRA|EDNRB|CYP2C19|CYP3A4|CYP3A5|SLCO1B3	-0.3906	-1.3841	1.1614
AZ-628	RAF inhibitor	BRAF|RAF1	-0.3905	-1.3835	1.1551
sirolimus	MTOR inhibitor	MTOR|FKBP1A|CCR5|FGF2	-0.3905	-1.3836	1.1558
dolutegravir	HIV inhibitor	SLC22A2|CYP3A4|CYP3A5|CYP3A7|POU2F2|UGT1A1	-0.3905	-1.3836	1.1568
NNC-05-2090	GAT inhibitor|GABA uptake inhibitor	SLC6A11|SLC6A13|SLC6A12	-0.3903	-1.3831	1.1459
anpirtoline	Serotonin receptor agonist	HTR1B|HTR3A	-0.3902	-1.3824	1.1364
domperidone	Dopamine receptor antagonist	DRD2|DRD3|ABCG2|CYP3A5	-0.3901	-1.3821	1.1364
GR-32191	Thromboxane receptor antagonist	TBXA2R	-0.3901	-1.3821	1.1364
Y-26763	Potassium channel activator	KCNJ8|ABCC9	-0.3898	-1.381	1.1364
ataluren	CFTR channel agonist|Dystrophin stimulant	DMD|CFTR|F8|F9	-0.3898	-1.381	1.1364
indiplon	Benzodiazepine receptor agonist|GABA receptor agonist	GABRA1|GABRA2|GABRA3|GABRA5	-0.3898	-1.3812	1.1364
pyrimethamine	Dihydrofolate reductase inhibitor	DHFRP1|HEXA|STAT3|DHFR|SLC47A1	-0.3898	-1.3813	1.1364
picrotoxin	GABA receptor antagonist	GABRA1|GABRR1|GLRA2|GLRA3	-0.3897	-1.3809	1.1364
metergoline	Dopamine receptor agonist|Serotonin receptor antagonist	HTR2A|DRD2|HTR1A|HTR1B|HTR1D|HTR1E|HTR1F|HTR2B|HTR2C|HTR5A|HTR6|HTR7	-0.3895	-1.38	1.1364
nimetazepam	GABA receptor agonist	GABRA1|GABRA2	-0.3894	-1.3796	1.1364
metoclopramide	Dopamine receptor antagonist|Serotonin receptor antagonist	DRD2|HTR4|HTR3A|CHRM1|HTR3B	-0.3893	-1.3796	1.1364
ICI-192605	Thromboxane receptor antagonist	TBXA2R	-0.3891	-1.3785	1.1364
belinostat	HDAC inhibitor	HDAC1|HDAC2|HDAC3|HDAC4|HDAC5|HDAC6|HDAC7|HDAC8|HDAC9|HDAC10|HDAC11	-0.3891	-1.3786	1.1364
miltefosine	Membrane integrity inhibitor	PLA2G1B	-0.389	-1.3782	1.1364
MLN-0128	MTOR inhibitor	MTOR|PIK3CA|PIK3CD|PIK3CG	-0.3889	-1.3779	1.1364
withaferin-a	IKK inhibitor	IKBKB|NAMPT	-0.3889	-1.3781	1.1364
cisapride	Serotonin receptor agonist	HTR4|KCNH2|CYP2B6|CYP2C8|CYP3A5|CYP3A7|HTR2A|HTR3A	-0.3884	-1.3761	1.1364
midostaurin	FLT3 inhibitor|KIT inhibitor|PKC inhibitor	FLT3|KIT|CCNB1|FLT1|KDR|PDGFRB|PRKCA|VEGFA|PRKCG	-0.3882	-1.3755	1.1364
tolazamide	ATP channel blocker	ABCC8|KCNJ1|KCNJ10|KCNJ11	-0.3882	-1.3756	1.1364
apremilast	Phosphodiesterase inhibitor	PDE4A|PDE4B|PDE4C|PDE4D|TNF|TNFRSF1A	-0.3879	-1.3743	1.1364
enoxacin	Bacterial DNA Gyrase inhibitor	TOP2A	-0.3879	-1.3745	1.1364
MK-1775	WEE1 kinase inhibitor	WEE1	-0.3879	-1.3746	1.1364
saclofen	GABA receptor antagonist	GABBR1|GABBR2|KCTD12|KCTD16|KCTD8	-0.3878	-1.374	1.1364
nialamide	Monoamine oxidase inhibitor	COMT|MAOA|MAOB	-0.3878	-1.3742	1.1364
allopurinol	Xanthine oxidase inhibitor	XDH	-0.3877	-1.3737	1.1364
probenecid	Uricosuric	SLC22A6|SLC22A11|SLC22A8|ABCC1|TRPV2|PANX1|SLCO1C1	-0.3876	-1.3733	1.1364
DCPIB	Chloride channel blocker|Gap junction modulator|Glutamate inhibitor	SLC1A2	-0.3876	-1.3735	1.1364
etomoxir	Carnitine palmitoyltransferase inhibitor	CPT1A|CPT1B	-0.3876	-1.3735	1.1364
diltiazem	Calcium channel blocker	CACNA1C|CYP3A5|CYP3A7|CACNA1S|CACNA2D1|CACNG1|HTR3A|KCNA5	-0.3874	-1.3727	1.1364
droperidol	Dopamine receptor antagonist	DRD2|ADRA1A|DRD3|DRD4|HTR2A	-0.3874	-1.3727	1.1364
dexketoprofen	Cyclooxygenase inhibitor	PTGS2|PTGS1	-0.3873	-1.3722	1.1364
donepezil	Acetylcholinesterase inhibitor	ACHE|HTR2A	-0.3873	-1.3723	1.1364
erastin	Ion channel antagonist	VDAC2	-0.3872	-1.3719	1.1364
lucitanib	FGFR inhibitor|VEGFR inhibitor	FGFR1|FLT1|KDR|FGFR2|FLT4|CSF1R|KIT|PDGFRA|PDGFRB|RET	-0.3871	-1.3714	1.1364
rabeprazole	Proton pump inhibitor|Gastrin inhibitor	ATP4A|CYP2C19	-0.3871	-1.3716	1.1364
TPCA-1	IKK inhibitor	IKBKB	-0.3871	-1.3716	1.1364
vernakalant	Potassium channel antagonist	KCNA5|KCNJ3|KCNJ5|SCN5A	-0.387	-1.3713	1.1364
ITE	Aryl hydrocarbon receptor agonist	AHR	-0.387	-1.3714	1.1364
KIN001-242	Protein kinase inhibitor	RPS6KA3	-0.3869	-1.3708	1.1363
glasdegib	Hedgehog pathway inhibitor	DHH|IHH|SMO	-0.3869	-1.3709	1.1364
MLN-0128	MTOR inhibitor	MTOR|PIK3CA|PIK3CD|PIK3CG	-0.3868	-1.3704	1.134
NF-449	Purinergic receptor antagonist	P2RX1	-0.3868	-1.3704	1.1341
ranolazine	Sodium channel inhibitor	SCN5A|SCN9A|SLC22A2|SCN10A|SCN4A	-0.3868	-1.3705	1.1345
TAK-875	Insulin secretagogue	FFAR1|INS	-0.3867	-1.3701	1.1328
oligomycin-a	ATP synthase inhibitor|ATPase inhibitor	ATP5A1	-0.3867	-1.3703	1.1328
curcumin	Cyclooxygenase inhibitor|Histone acetyltransferase inhibitor|Lipoxygenase inhibitor|NFKB inhibitor	PTGS1|PTGS2|CCND1|DNMT1|G6PC|MAPT|APP|CA1|CA12|CA14|CA2|CA4|CA6|CA9|CYP3A4|DNMT3B|EP300|MMP13|MMP9|NOS2|XDH	-0.3866	-1.3698	1.1328
zacopride	Serotonin receptor antagonist	HTR3A|HTR4|HTR3B|HTR5A	-0.3865	-1.3695	1.1328
clofibrate	PPAR receptor agonist	PPARA|LPL	-0.3865	-1.3696	1.1328
LM-1685	Cyclooxygenase inhibitor	PTGS2	-0.3863	-1.3686	1.1328
withaferin-a	IKK inhibitor	IKBKB|NAMPT	-0.3863	-1.3689	1.1328
gefitinib	EGFR inhibitor	EGFR|CYP2C19	-0.386	-1.3676	1.1328
tofacitinib	JAK inhibitor	JAK3|JAK1|JAK2|CYP2C19|TYK2	-0.386	-1.3678	1.1328
zaldaride	Calmodulin inhibitor	CALM1	-0.386	-1.3678	1.1328
PI-103	PI3K inhibitor|MTOR inhibitor	PIK3CA|PIK3CG|MTOR|PIK3CB|PIK3CD|PRKDC	-0.386	-1.3678	1.1328
talazoparib	PARP inhibitor	PARP2|PARP1	-0.3858	-1.367	1.1328
gaboxadol	GABA receptor agonist	GABRD|GABRA1|GABRA2|GABRA3|GABRA4|GABRA5|GABRA6|GABRR1|GABRR2|GABRR3	-0.3857	-1.3666	1.1328
sarcosine	GlyT-1 inhibitor	SLC6A9	-0.3856	-1.3663	1.1328
refametinib	MEK inhibitor	MAP2K1|MAP2K2	-0.3856	-1.3664	1.1328
linezolid	Bacterial 50S ribosomal subunit inhibitor	MAOA|MAOB	-0.3854	-1.3655	1.1328
haloperidol	Dopamine receptor antagonist	DRD2|DRD3|HTR2A|DRD1|DRD4|CYP3A7|DRD5|GRIN2B|HRH1|HTR1A|HTR1D|HTR2B|HTR7|KCNH1	-0.3852	-1.3647	1.1328
R-96544	Serotonin receptor antagonist	HTR2A	-0.3851	-1.3646	1.1328
dimethyl-fumarate	NRF2 activator|KEAP1 ligand|NFKB inhibitor	KEAP1|NFE2L2	-0.385	-1.3642	1.1328
selumetinib	MEK inhibitor	MAP2K1|MAP2K2	-0.3849	-1.364	1.1328
JNJ-26481585	HDAC inhibitor	HDAC1|HDAC10|HDAC11|HDAC2|HDAC3|HDAC4|HDAC5|HDAC6|HDAC7|HDAC8|HDAC9|MDM2	-0.3847	-1.363	1.1328
maraviroc	CC chemokine receptor antagonist	CCR5|CYP3A5	-0.3845	-1.3623	1.1328
AZD-5438	CDK inhibitor	CCNB1|CCNE1|CDK1|CDK2|KCNH2	-0.3844	-1.362	1.1328
temozolomide	DNA alkylating agent	TOP2A|MGMT	-0.3844	-1.362	1.1328
orantinib	PDGFR inhibitor|FGFR inhibitor|VEGFR inhibitor	KDR|PDGFRB|FGFR1|AURKA|AURKB|PDGFRA|TBK1|EGFR|FGFR2	-0.3844	-1.3622	1.1328
labetalol	Adrenergic receptor antagonist	ADRB1|ADRB2|ADRA1A|ADRA1D|ADRA1B	-0.3844	-1.3622	1.1328
AZD-7762	CHK inhibitor	CHEK1|CHEK2	-0.3842	-1.3613	1.1328
decitabine	DNA inhibitor	DNMT1|DNMT3A	-0.3842	-1.3614	1.1328
RU-24969	Serotonin receptor agonist	HTR1A|HTR1B|HTR6|HTR1D|HTR2A|HTR2B|HTR2C|HTR5A	-0.3842	-1.3615	1.1328
flunarizine	Calcium channel blocker	CACNA1G|CACNA1H|CYP2J2|CACNA1I|CALM1|HRH1	-0.3841	-1.3609	1.1327
VER-155008	HSP inhibitor	HSPA1A	-0.3841	-1.3611	1.1328
flurbiprofen	Cyclooxygenase inhibitor	PTGS1|PTGS2	-0.3841	-1.3611	1.1328
tacrolimus	Calcineurin inhibitor	FKBP1A|CYP3A5|CYP3A7	-0.384	-1.3606	1.1325
SKF-38393	Dopamine receptor agonist	DRD1|DRD5|CALY	-0.3839	-1.3604	1.1325
TAK-715	P38 MAPK inhibitor	MAPK14|TNF	-0.3837	-1.3597	1.1325
LY-288513	CCK receptor antagonist	CCKBR	-0.3836	-1.359	1.1325
camptothecin	Topoisomerase inhibitor	TOP1|HIF1A	-0.3836	-1.3592	1.1325
NS-1619	Calcium channel activator	KCNMA1	-0.3836	-1.3593	1.1325
relcovaptan	Vasopressin receptor antagonist	AVPR1A|AVPR1B|AVPR2|OXTR	-0.3834	-1.3584	1.1325
meclizine	Constitutive androstane receptor (CAR) agonist	NR1I3|HRH1	-0.3834	-1.3584	1.1325
lamotrigine	Serotonin receptor antagonist|Sodium channel inhibitor	SCN1A|SCN3A|SCN2A|SCN10A|SCN11A|SCN4A|SCN5A|SCN7A|SCN8A|SCN9A	-0.3834	-1.3585	1.1325
acipimox	Cholesterol inhibitor	HCAR2	-0.3833	-1.358	1.1325
XAV-939	Tankyrase inhibitor	TNKS|TNKS2	-0.3833	-1.358	1.1325
diazoxide	Potassium channel activator	KCNJ11|ATP1A1|CA1|CA2|KCNJ8|KCNMA1|SLC12A3	-0.3833	-1.3582	1.1325
AP-26113	ALK inhibitor	ALK|EGFR	-0.3832	-1.3577	1.1325
deforolimus	MTOR inhibitor	MTOR	-0.3832	-1.3577	1.1325
mebendazole	Tubulin inhibitor	TUBA1A|TUBB|TUBB4B	-0.3831	-1.3573	1.1325
DAU-5884	Acetylcholine receptor antagonist	CHRM3|CHRM1	-0.3831	-1.3573	1.1325
benfluorex	Gluconeogenesis inhibitor	HMGCR	-0.383	-1.357	1.1325
LXR-623	LXR agonist	ABCA1|AR|NR1H2|NR1H3|NR1I2|NR3C1	-0.383	-1.3572	1.1325
acalabrutinib	BTK inhibitor	BTK	-0.3829	-1.3566	1.1325
cholic-acid	Bile acid	CES1|FECH|PLA2G1B|ADH1C|COX1|COX2|COX3|COX4I1|COX5A|COX5B|COX6A2|COX6B1|COX6C|COX7A1|COX7B|COX7C|COX8A|ESRRG|FABP6|GPBAR1	-0.3828	-1.3564	1.1325
fexofenadine	Histamine receptor antagonist	HRH1	-0.3828	-1.3565	1.1325
MD-920	NFKB inhibitor	AADACL2	-0.3825	-1.3551	1.1325
etoposide	Topoisomerase inhibitor	TOP2A|TOP2B|CYP2E1|CYP3A5	-0.3824	-1.3548	1.1325
CO-101244	Ionotropic glutamate receptor antagonist	GRIN2B	-0.3824	-1.355	1.1325
tubacin	HDAC inhibitor	HDAC6	-0.3823	-1.3546	1.1325
doxazosin	Adrenergic receptor antagonist	ADRA1D|ADRA1A|ADRA1B|CYP2C19|KCNH2|KCNH6|KCNH7	-0.382	-1.3535	1.1325
RS-127445	Serotonin receptor antagonist	HTR2B|HTR2A|HTR2C	-0.382	-1.3536	1.1325
pheniramine	Histamine receptor antagonist	HRH1	-0.382	-1.3536	1.1325
CGP-52432	GABA receptor antagonist	GABBR1	-0.382	-1.3536	1.1325
T-98475	Gonadotropin receptor antagonist	GNRHR	-0.3818	-1.3527	1.1325
ramelteon	Melatonin receptor agonist	MTNR1A|MTNR1B	-0.3818	-1.3528	1.1325
candesartan-cilextil	Angiotensin receptor antagonist	AGTR1|AGTR2	-0.3818	-1.3528	1.1325
azithromycin	Bacterial 50S ribosomal subunit inhibitor	MLNR	-0.3817	-1.3525	1.1325
GR-159897	Tachykinin antagonist	TACR2|TAC1	-0.3816	-1.3519	1.1325
phentolamine	Adrenergic receptor antagonist	ADRA1A|ADRA2A|ADRA1B|ADRA1D|ADRA2B|ADRA2C	-0.3815	-1.3518	1.1325
pimobendan	Calcium channel blocker|Phosphodiesterase inhibitor	PDE3A	-0.3814	-1.3512	1.1323
lidocaine	Histamine receptor agonist	SCN5A|SCN10A|SCN9A|EGFR|SCN11A|SCN1A|SCN2A|SCN3A|SCN4A|SCN7A|SCN8A	-0.3814	-1.3513	1.1323
PIK-75	PI3K inhibitor	PIK3CA|PIK3CB|PIK3CD|PIK3CG|PRKDC	-0.3814	-1.3513	1.1324
reboxetine	Adrenergic receptor antagonist	SLC6A2	-0.3814	-1.3515	1.1324
fluphenazine	Dopamine receptor antagonist	DRD2|DRD1|CHRNA7|CALM1|DRD5|HRH1|HTR2A|HTR6|HTR7	-0.3813	-1.3511	1.1321
vortioxetine	Serotonin receptor agonist|Serotonin receptor antagonist	HTR1A|HTR1B|HTR7|SLC6A4|HTR1D|CYP2B6|CYP2C19|CYP2C8|CYP3A5|HTR2A|HTR2C|HTR3A|HTR5A|HTR6	-0.3812	-1.3505	1.1318
almorexant	Orexin receptor antagonist	HCRTR1|HCRTR2	-0.3812	-1.3506	1.1318
rosuvastatin	HMGCR inhibitor	HMGCR	-0.3811	-1.3504	1.1315
JNJ-38877605	MET inhibitor	MET	-0.3809	-1.3495	1.1298
VT-464	Cytochrome P450 inhibitor	CYP17A1	-0.3809	-1.3497	1.1302
etoricoxib	Cyclooxygenase inhibitor	PTGS2	-0.3809	-1.3497	1.1302
nimetazepam	GABA receptor agonist	GABRA1|GABRA2	-0.3808	-1.3492	1.1294
EMD-53998	Phosphodiesterase inhibitor	PDE3A|TNNC1	-0.3807	-1.349	1.1293
mirtazapine	Adrenergic receptor antagonist|Serotonin receptor antagonist	ADRA2A|HTR2A|HTR2C|ADRA2C|HTR3A|ADRA2B|ADRA1A|ADRA1B|ADRA1D|ADRB1|ADRB2|DRD1|DRD2|DRD3|DRD5|HRH1|HRH3|HTR2B|HTR7|OPRK1|SLC6A2|SLC6A3|SLC6A4	-0.3806	-1.3484	1.1281
ZD-7288	HCN channel antagonist	HCN1|HCN2|HCN3|HCN4	-0.3806	-1.3484	1.1281
R-547	CDK inhibitor	CDK2|CDK1|CDK4|CCND1|CCNE1|CDK7	-0.3806	-1.3486	1.1285
letrozole	Aromatase inhibitor	CYP19A1	-0.3806	-1.3487	1.1288
azelastine	Histamine receptor antagonist	HRH1|CYP2C19	-0.3805	-1.3481	1.1278
TG-100115	PI3K inhibitor	PIK3CG|PIK3CA|PIK3CB|PIK3CD	-0.3805	-1.3482	1.1278
TER-14687	Inhibitor of translocation of PKCq in T cells	PRKCQ	-0.3802	-1.3471	1.1267
tramadol	Opioid receptor agonist|Norepinephrine reuptake inhibitor|Serotonin reuptake inhibitor	OPRM1|SLC6A2|SLC6A4|CYP2B6|CHRFAM7A|CHRM3|GRIN3A|HTR2C|OPRD1|OPRK1	-0.3802	-1.3471	1.1268
KB-R7943	Sodium channel inhibitor	SLC8A1|TRPC3|TRPC5|TRPC6	-0.3802	-1.3472	1.1268
carbachol	Cholinergic receptor agonist	CHRM1|CHRM2|CHRNA2|CHRM3|CHRM4|CHRM5	-0.3802	-1.3472	1.1268
AZD-5438	CDK inhibitor	CCNB1|CCNE1|CDK1|CDK2|KCNH2	-0.3801	-1.3467	1.1255
brompheniramine	Histamine receptor antagonist	HRH1|CHRM1|CHRM2|CHRM3|CHRM4|CHRM5	-0.3801	-1.3467	1.1255
emodin	11-beta-HSD1 inhibitor	CSNK2A1|CSNK2A2|CSNK2B|IL6|PTP4A3	-0.3799	-1.3459	1.1224
levonorgestrel	Estrogen receptor agonist|Glucocorticoid receptor antagonist|Progesterone receptor agonist|Progesterone receptor antagonist	PGR|CYP2E1|AR|ESR1|SRD5A1	-0.3798	-1.3458	1.1218
androstenedione	Cytochrome P450 inhibitor	AKR1C3|HSD17B1|HSD3B1	-0.3796	-1.3449	1.1105
acecainide	Polarization inhibitor	SCN5A	-0.3796	-1.3449	1.1105
amsacrine	Topoisomerase inhibitor	TOP2A|KCNH2	-0.3796	-1.345	1.1105
amfepramone	Adrenergic receptor agonist	SLC6A2|SLC6A3	-0.3796	-1.345	1.1105
lidoflazine	Calcium channel blocker	SCN1A|SCN3A|SLC29A1	-0.3796	-1.3451	1.1105
camptothecin	Topoisomerase inhibitor	TOP1|HIF1A	-0.3795	-1.3445	1.1105
levcromakalim	Potassium channel activator	KCNJ8|ABCC9|KCNJ5	-0.3795	-1.3446	1.1105
CD-437	Retinoid receptor agonist	RARG	-0.3794	-1.3442	1.1105
methoprene-acid	Retinoid receptor agonist	RXRA	-0.3794	-1.3443	1.1105
SB-203580	P38 MAPK inhibitor	MAPK14|MAPK1|MAPK11|AKT1|ALOX5|CHEK1|CYP2D6|CYP3A4|GAK|GSK3B|LCK|MAPK10|MAPK12|MAPK8|MAPK9|PRKCA|RAF1|RIPK2|ROCK1|RPS6KB1|SGK1|SRC|TNF	-0.3794	-1.3445	1.1105
CP-945598	Cannabinoid receptor antagonist	CNR1	-0.3793	-1.3439	1.1105
ML-9	Muscle relaxant	TRPC6	-0.3792	-1.3435	1.1105
dofequidar	MRP inhibitor|P-glycoprotein inhibitor	ABCB1|ABCC1	-0.3791	-1.3432	1.1105
milrinone	Phosphodiesterase inhibitor	PDE3A|PDE2A|PDE3B|PDE5A	-0.3791	-1.3433	1.1105
thiethylperazine	Dopamine receptor antagonist	DRD1|DRD2|DRD4	-0.3791	-1.3433	1.1105
bicalutamide	Androgen receptor antagonist	AR|CYP2C19	-0.379	-1.3429	1.1105
BML-259	CDK inhibitor	CDK2|CDK5	-0.3789	-1.3424	1.1105
SR-59230A	Adrenergic receptor antagonist	ADRB3|ADRB1|ADRB2	-0.3789	-1.3424	1.1105
LM-1685	Cyclooxygenase inhibitor	PTGS2	-0.3789	-1.3425	1.1105
selumetinib	MEK inhibitor	MAP2K1|MAP2K2	-0.3789	-1.3425	1.1105
losartan	Angiotensin receptor antagonist	AGTR1	-0.3789	-1.3426	1.1105
mephentermine	Adrenergic receptor agonist	ADRA1A|ADRA1B|ADRA1D|ADRA2A|ADRA2B|ADRA2C|ADRB1|ADRB2|ADRB3	-0.3789	-1.3426	1.1105
PP-30	RAF inhibitor	RAF1	-0.3789	-1.3426	1.1105
O6-benzylguanine	O6-alkylguanine-DNA alkyltransferase inhibitor	MGMT	-0.3786	-1.3415	1.1105
CP-94253	Serotonin receptor agonist	HTR1B	-0.3781	-1.3398	1.1102
TG-100801	Src inhibitor|VEGFR inhibitor	SRC|EPHB4|FGFR1|FLT1|KDR	-0.3781	-1.3398	1.1102
ML-3163	P38 MAPK inhibitor	MAPK14	-0.3781	-1.3398	1.1102
doxapram	Potassium channel antagonist	KCNK3|KCNK9	-0.378	-1.3394	1.1096
AG-14361	PARP inhibitor	PARP1	-0.3779	-1.339	1.1085
ozagrel	Thromboxane synthase inhibitor	TBXAS1	-0.3779	-1.3391	1.1087
troglitazone	PPAR receptor agonist|Insulin sensitizer	PPARG|AKR1B1|CCL2|CYP3A4|INS|ACSL4|ESRRA|ESRRG|SERPINE1|SLC29A1|TRPM3	-0.3779	-1.3391	1.1088
BRD-K92980438	Hexokinase inhibitor	HK2	-0.3779	-1.3392	1.1091
caffeine	Adenosine receptor antagonist|Phosphodiesterase inhibitor	ADORA1|ADORA2A|ADORA2B|ATM|ITPR1|RYR1|ATR|ADORA3|ITPR2|ITPR3|PDE10A|PDE11A|PDE1A|PDE1B|PDE1C|PDE2A|PDE3A|PDE3B|PDE4A|PDE4B|PDE4C|PDE4D|PDE5A|PDE6A|PDE6B|PDE6C|PDE7A|PDE7B|PDE8A|PDE8B|PDE9A|PIK3CA|PIK3CB|PIK3CD|PRKDC|RYR2|RYR3	-0.3778	-1.3387	1.1074
mebeverine	Acetylcholine receptor antagonist	CHRM1|CHRM2|CHRM3|CHRM4	-0.3777	-1.3382	1.1063
fenofibrate	PPAR receptor agonist	PPARA|APOA1|CYP2C19|CYP2C8|MMP25	-0.3777	-1.3385	1.1063
phentolamine	Adrenergic receptor antagonist	ADRA1A|ADRA2A|ADRA1B|ADRA1D|ADRA2B|ADRA2C	-0.3776	-1.3378	1.1063
BRD-K10016611	Acetylcholinesterase inhibitor	ACHE	-0.3776	-1.3379	1.1063
ketanserin	Serotonin receptor antagonist	HTR2A|HTR2C|ADRA1A|ADRA1B|ADRA1D|DRD1|DRD5|HTR1A|HTR1B|HTR1D|HTR2B|HTR5A|HTR7|SLC18A1|SLC18A2	-0.3775	-1.3376	1.1063
flumatinib	Bcr-Abl inhibitor	ABL1|BCR|PDGFRB	-0.3771	-1.3362	1.1063
naloxone	Opioid receptor antagonist	OPRM1|OPRK1|OPRD1|CREB1|ESR1|TLR4	-0.3769	-1.3354	1.1063
stiripentol	GABA receptor antagonist	ABAT|SCN1A|SCN3A|GABRA3	-0.3769	-1.3355	1.1063
clobetasol	Glucocorticoid receptor agonist	NR3C1|PLA2G1B	-0.3769	-1.3356	1.1063
safingol	PKC inhibitor	PRKCA|TRPM3	-0.3767	-1.3347	1.1063
GSK-1070916	Aurora kinase inhibitor	AURKB|AURKC|AURKA|CYP2D6|CYP3A4	-0.3765	-1.3341	1.1062
zatebradine	HCN channel antagonist	HCN1|HCN2|HCN3|HCN4	-0.3764	-1.3335	1.1047
diflunisal	Prostanoid receptor antagonist	PTGS2|PTGS1	-0.3764	-1.3337	1.1054
PF-573228	Focal adhesion kinase inhibitor	CDK1|CDK2|CDK7|GSK3B|IKBKB	-0.3764	-1.3338	1.1057
selumetinib	MEK inhibitor	MAP2K1|MAP2K2	-0.3763	-1.3333	1.1042
curcumin	Cyclooxygenase inhibitor|Histone acetyltransferase inhibitor|Lipoxygenase inhibitor|NFKB inhibitor	PTGS1|PTGS2|CCND1|DNMT1|G6PC|MAPT|APP|CA1|CA12|CA14|CA2|CA4|CA6|CA9|CYP3A4|DNMT3B|EP300|MMP13|MMP9|NOS2|XDH	-0.376	-1.3322	1.0762
laropiprant	Prostanoid receptor antagonist	PTGDR|PTGDR2|PTGER1|PTGER2|PTGER3|PTGFR|PTGIR|TBXA2R	-0.376	-1.3322	1.0765
I-CBP112	Bromodomain inhibitor	CREBBP|EP300	-0.3759	-1.3319	1.0732
prochlorperazine	Dopamine receptor antagonist	DRD2|DRD1|DRD3|DRD4	-0.3759	-1.332	1.0732
odanacatib	Cathepsin inhibitor	CTSK	-0.3758	-1.3315	1.0693
icariin	Phosphodiesterase inhibitor	NMUR2|SORD|PDE5A	-0.3758	-1.3315	1.0696
tenoxicam	Cyclooxygenase inhibitor	PTGS2|PTGS1	-0.3758	-1.3316	1.0699
purmorphamine	Smoothened receptor agonist	SMO|DHH|IHH|PTCH1	-0.3757	-1.331	1.0679
L-2167	PPAR receptor agonist	PPARD	-0.3755	-1.3304	1.0679
floxuridine	DNA synthesis inhibitor	TYMS	-0.3754	-1.3301	1.0679
acetazolamide	Carbonic anhydrase inhibitor	CA14|CA2|CA1|CA4|CA12|CA7|CA13|CA6|AQP1|CA3	-0.3753	-1.3297	1.0679
BRD-K76674262	Protein synthesis inhibitor	RPL3	-0.3753	-1.3299	1.0679
BRD-K76674262	Protein synthesis inhibitor	RPL3	-0.3751	-1.329	1.0679
zatebradine	HCN channel antagonist	HCN1|HCN2|HCN3|HCN4	-0.375	-1.3288	1.0679
sulpiride	Dopamine receptor antagonist	DRD3|CA7|DRD2	-0.375	-1.3288	1.0679
olaparib	PARP inhibitor	PARP1|PARP2|PARP3	-0.3749	-1.3285	1.0679
norketamine	Glutamate receptor antagonist	CYP3A4	-0.3749	-1.3285	1.0679
BTS-54505	Dopamine receptor antagonist|Adrenergic receptor antagonist|Norepinephrine reuptake inhibitor|Serotonin reuptake inhibitor	SLC6A2|SLC6A3|SLC6A4	-0.3748	-1.3282	1.0679
minaprine	Serotonin receptor antagonist	SLC6A4|HTR2B|ACHE|CHRM1|DRD1|DRD2|HTR2A|HTR2C|MAOA	-0.3747	-1.3275	1.0679
BRD-K67174965	Mucolytic	ACY1|CHUK|GRIN1|GRIN2A|GRIN2B|GRIN2D|GRIN3A|GSS|IKBKB|RELA|SLC7A11	-0.3746	-1.3271	1.0679
GR-127935	Serotonin receptor antagonist	HTR1B|HTR1D|HTR1A|HTR2A|HTR2C|HTR1E|HTR1F|HTR2B|HTR6	-0.3745	-1.3268	1.0679
gefitinib	EGFR inhibitor	EGFR|CYP2C19	-0.3744	-1.3265	1.0679
verapamil	Calcium channel blocker	CACNA1C|CACNA1D|CACNA1G|CACNA1S|CYP2C8|CYP2E1|CYP3A5|CYP3A7|DRD2|CACNA1A|CACNA1B|CACNA1F|CACNA1I|CACNB1|CACNB2|CACNB3|CACNB4|CYP3A4|KCNA10|KCNA7|KCNH2|KCNJ11|NALCN|SCN5A|SLC29A4|SLC6A4	-0.3743	-1.3262	1.0679
ibrutinib	BTK inhibitor	BTK|BLK|BMX	-0.3743	-1.3263	1.0679
brequinar	Dihydroorotate dehydrogenase inhibitor	DHODH	-0.3742	-1.326	1.0679
melperone	Dopamine receptor antagonist|Serotonin receptor antagonist	DRD2|HTR1A|HTR2A	-0.3741	-1.3254	1.0679
ciprofloxacin	Bacterial DNA Gyrase inhibitor	TOP2A	-0.3741	-1.3256	1.0679
lamotrigine	Serotonin receptor antagonist|Sodium channel inhibitor	SCN1A|SCN3A|SCN2A|SCN10A|SCN11A|SCN4A|SCN5A|SCN7A|SCN8A|SCN9A	-0.3741	-1.3257	1.0679
prednisolone-acetate	Glucocorticoid receptor agonist	NR3C1	-0.374	-1.3252	1.0679
pramipexole	Dopamine receptor agonist	DRD3|DRD2|ADRA2A|ADRA2B|ADRA2C|DRD1|DRD4|DRD5|HTR1A|HTR1B|HTR1D|HTR2A|HTR2B|HTR2C	-0.3739	-1.3249	1.0679
raltitrexed	Thymidylate synthase inhibitor	TYMS|FPGS	-0.3738	-1.3244	1.0679
bisoprolol	Adrenergic receptor antagonist	ADRB1|ADRB2	-0.3738	-1.3245	1.0679
tirofiban	Platelet aggregation inhibitor|Structural glycoprotein antagonist	ITGA2B|ITGB3	-0.3738	-1.3245	1.0679
loxoprofen	Cyclooxygenase inhibitor|Prostanoid receptor antagonist	PTGS2	-0.3736	-1.3237	1.0679
vincamine	Adrenergic receptor antagonist	CHRM1|CHRM2|CHRM3|CHRM4	-0.3736	-1.3238	1.0679
tivozanib	VEGFR inhibitor	FLT1|FLT4|KDR|KIT|PDGFRA|PDGFRB	-0.3735	-1.3235	1.0679
dovitinib	EGFR inhibitor|FGFR inhibitor|FLT3 inhibitor|PDGFR inhibitor|VEGFR inhibitor	FGFR1|FLT1|KDR|EGFR|FGFR3|FLT3|FLT4|KIT|PDGFRB|CSF1R|FGFR2|INSR|PDGFRA	-0.3735	-1.3235	1.0679
UNC-0321	Histone lysine methyltransferase inhibitor	EHMT2	-0.3735	-1.3236	1.0679
flunarizine	Calcium channel blocker	CACNA1G|CACNA1H|CYP2J2|CACNA1I|CALM1|HRH1	-0.3734	-1.323	1.0679
isoniazid	Bacterial cell wall synthesis inhibitor|Cyclooxygenase inhibitor	CYP2E1|CYP1A2|CYP2C19|CYP2C8|CYP3A4	-0.3734	-1.3232	1.0679
bicalutamide	Androgen receptor antagonist	AR|CYP2C19	-0.3731	-1.3222	1.0679
metolazone	Carbonic anhydrase inhibitor	SLC12A3|CA2|CA7	-0.373	-1.3217	1.0679
AVL-292	BTK inhibitor	BTK|EGFR|ITK|JAK3|YES1	-0.3729	-1.3212	1.0679
yohimbine	Adrenergic receptor antagonist	ADRA2A|ADRA2C|ADRA2B|HTR1A|HTR1B|HTR1D|HTR2B|DRD2|DRD3|HTR1E|HTR1F|HTR2A|HTR2C|HTR5A|HTR7|KCNJ1|KCNJ10|KCNJ11|KCNJ12|KCNJ14|KCNJ15|KCNJ8	-0.3729	-1.3212	1.0679
BP-897	Dopamine receptor agonist	DRD3|ADRA1A|ADRA1D|ADRA2A|DRD1|DRD2|DRD4|HTR1A|HTR2B	-0.3729	-1.3214	1.0679
BRD-K41170226	G protein-coupled receptor agonist|Biliverdin reductase A activator	GPBAR1|EFL1|FPR1	-0.3729	-1.3214	1.0679
anagrelide	Phosphodiesterase inhibitor	PDE3A	-0.3729	-1.3214	1.0679
tebipenem	Bacterial cell wall synthesis inhibitor	CNR1	-0.3728	-1.3209	1.0679
rotenone	Mitochondrial inhibitor	MT-ND1	-0.3728	-1.3209	1.0679
ditolylguanidine	Sigma receptor agonist	GRIN1|GRIN2A|GRIN2B|SIGMAR1	-0.3727	-1.3206	1.0679
doxorubicin	Topoisomerase inhibitor	TOP2A	-0.3727	-1.3206	1.0679
felbamate	Glutamate receptor antagonist	GRIN2A|GRIN2B|GRIN3A|GRIN1|GRIN2C|GRIN2D|GRIN3B	-0.3724	-1.3194	1.0679
parbendazole	Tubulin inhibitor	TUBB	-0.3724	-1.3196	1.0679
deptropine	Histamine receptor antagonist	HRH1	-0.3723	-1.319	1.0679
formestane	Aromatase inhibitor	CYP19A1	-0.3722	-1.3189	1.0679
montelukast	Leukotriene receptor antagonist	CYSLTR1|CYP2C8|ALOX5	-0.3721	-1.3185	1.0679
nicotinamide	Protein synthesis stimulant	PARP1|AOX1|CYP2E1|BST1|LDHA|SIRT5	-0.3719	-1.3176	1.0643
R-547	CDK inhibitor	CDK2|CDK1|CDK4|CCND1|CCNE1|CDK7	-0.3719	-1.3176	1.0649
ENMD-2076	Aurora kinase inhibitor|FLT3 inhibitor|VEGFR inhibitor	AURKA|FLT3|KDR|PDGFRA|SRC|CSF1R|EPHA1|FGFR1|FGFR2|FGFR3|FLT4|KIT|PTK2	-0.3719	-1.3176	1.0657
lomerizine	Calcium channel blocker	ABCB1|CACNA1B|SCN5A	-0.3719	-1.3178	1.0678
CP-945598	Cannabinoid receptor antagonist	CNR1	-0.3719	-1.3178	1.0678
valdecoxib	Cyclooxygenase inhibitor	PTGS2|CYP2C19|CA12	-0.3719	-1.3178	1.0678
levamisole	Acetylcholine receptor agonist	ALPL|ALPPL2|CHRNA3	-0.3719	-1.3178	1.0678
dipraglurant	Glutamate receptor antagonist	GRM5	-0.3717	-1.3171	1.0606
RITA	MDM inhibitor	MDM2|TXNRD1|TXNRD2	-0.3716	-1.3165	1.0606
azathioprine	Dehydrogenase inhibitor	PPAT|HPRT1|IMPDH1	-0.3716	-1.3165	1.0606
LY-225910	CCK receptor antagonist	CCKBR	-0.3716	-1.3168	1.0606
adapalene	Retinoid receptor agonist	RARB|RARG|RARA|RXRA|RXRB|RXRG	-0.3715	-1.3164	1.0606
ripasudil	Rho associated kinase inhibitor	ROCK1|ROCK2	-0.3713	-1.3155	1.0606
doconexent	PPAR receptor agonist	PPARA|FFAR1|PTGS1|PTGS2	-0.3713	-1.3156	1.0606
AT-13387	HSP inhibitor	HSP90AA1	-0.3713	-1.3158	1.0606
AS-703026	MEK inhibitor	MAP2K1|MAP2K2	-0.3712	-1.3151	1.0606
clozapine	Serotonin receptor antagonist|Dopamine receptor antagonist	DRD4|DRD2|DRD3|HTR2A|ADRA1A|ADRA1B|CHRM1|DRD1|HRH1|HRH4|HTR1A|HTR1B|HTR1D|HTR1E|HTR2C|HTR6|HTR7|CYP2C19|ADRA1D|ADRA2A|ADRA2B|ADRA2C|CALY|CHRM2|CHRM3|CHRM4|CHRM5|DRD5|HTR1F|HTR2B|HTR3A|HTR5A	-0.3712	-1.3153	1.0606
amfepramone	Adrenergic receptor agonist	SLC6A2|SLC6A3	-0.3711	-1.3147	1.0606
melatonin	Melatonin receptor agonist|Nitric oxide synthase inhibitor	MTNR1A|MTNR1B|TH|ASMT|CALM1|CALR|EPX|ESR1|HTR2B|MPO|NQO2|RORB	-0.3711	-1.315	1.0606
KD-023	ACAT inhibitor	ACACA|ACACB|CHAT	-0.371	-1.3146	1.0606
thioperamide	Histamine receptor antagonist	HRH3|HRH4	-0.3709	-1.314	1.0606
piroxicam	Cyclooxygenase inhibitor	PTGS2|PTGS1	-0.3709	-1.3143	1.0606
vardenafil	Phosphodiesterase inhibitor	PDE5A|CYP2C19|CYP2C8|CYP3A5|PDE6G|PDE6H	-0.3709	-1.3144	1.0606
verapamil	Calcium channel blocker	CACNA1C|CACNA1D|CACNA1G|CACNA1S|CYP2C8|CYP2E1|CYP3A5|CYP3A7|DRD2|CACNA1A|CACNA1B|CACNA1F|CACNA1I|CACNB1|CACNB2|CACNB3|CACNB4|CYP3A4|KCNA10|KCNA7|KCNH2|KCNJ11|NALCN|SCN5A|SLC29A4|SLC6A4	-0.3708	-1.3139	1.0606
ondansetron	Serotonin receptor antagonist	HTR3A|CYP2D6|CYP3A5|HTR1A|HTR1B|HTR3B|HTR4|OPRM1	-0.3708	-1.3139	1.0606
rigosertib	Cell cycle inhibitor|PLK inhibitor	PLK1|MCL1	-0.3706	-1.3131	1.0606
palomid-529	AKT inhibitor|FGFR inhibitor|MTOR inhibitor|VEGFR inhibitor	MTOR|FGF2	-0.3706	-1.3131	1.0606
flumazenil	Benzodiazepine receptor antagonist	GABRA1|GABRA2|GABRA3|GABRA5|GABRA4|GABRA6|GABRB1|GABRB2|GABRB3|GABRD|GABRE|GABRG1|GABRG2|GABRG3|GABRP|GABRQ	-0.3705	-1.3126	1.0606
hydrocortisone-valerate	Corticosteroid agonist|Glucocorticoid receptor agonist	NR3C1	-0.3705	-1.3127	1.0606
tetrindole	Monoamine oxidase inhibitor	MAOA	-0.3705	-1.3127	1.0606
milacemide	Monoamine oxidase inhibitor	MAOB	-0.3704	-1.3124	1.0606
tolazamide	ATP channel blocker	ABCC8|KCNJ1|KCNJ10|KCNJ11	-0.3704	-1.3125	1.0606
nobiletin	MEK inhibitor	ABCB1|TYR|MAP2K1	-0.3704	-1.3125	1.0606
anandamide	Cannabinoid receptor agonist	CNR1|CNR2|TRPV1|KCND3|CACNA1G|CACNA1H|CACNA1I|GLRA1|GPR18|GPR55|KCNA2|KCNK3|KCNK9|TRPM8	-0.3703	-1.3119	1.0606
rotundine	Serotonin receptor agonist	DRD1|DRD2|HTR1A|HTR1D|HTR4|HTR7|DRD3	-0.3703	-1.312	1.0606
MK-2206	AKT inhibitor	AKT1|AKT2|AKT3	-0.3703	-1.3122	1.0606
NSC-95397	CDC inhibitor	CASP3|CDC25A|CDC25B	-0.3702	-1.3115	1.0606
indirubin	CDK inhibitor|GSK inhibitor	CDK1|CDK5|CDK2|CDK4|GSK3B|GSK3A	-0.3702	-1.3116	1.0606
copanlisib	PI3K inhibitor	PIK3CA|PIK3CD|PIK3CB|PIK3CG	-0.3702	-1.3118	1.0606
taselisib	PI3K inhibitor	PIK3CA|PIK3CB|PIK3CD|PIK3CG	-0.3701	-1.3112	1.0606
AZD-8055	MTOR inhibitor	MTOR	-0.3701	-1.3113	1.0606
betulinic-acid	Apoptosis stimulant|Caspase activator|Diacylglycerol O acyltransferase inhibitor|HIV inhibitor|NFKB activator|SARS coronavirus 3C-like protease inhibitor|Topoisomerase inhibitor	GPBAR1|CASP3|CASP8|TOP1	-0.3701	-1.3114	1.0606
pyrimethamine	Dihydrofolate reductase inhibitor	DHFRP1|HEXA|STAT3|DHFR|SLC47A1	-0.37	-1.3109	1.0606
AM-630	Cannabinoid receptor antagonist	CNR2|CNR1	-0.37	-1.3109	1.0606
isamoltane	Adrenergic receptor antagonist	ADRB1|ADRB2|HTR1A|HTR1B	-0.37	-1.311	1.0606
dabrafenib	RAF inhibitor	BRAF|CYP2B6|CYP2C19|CYP2C8|CYP3A4|LIMK1|NEK11|RAF1|SIK1	-0.37	-1.311	1.0606
BRD-K20986251	FXR antagonist|Vitamin D receptor agonist	NR1I2|VDR|MDM2|MDM4|PTPN1|GPBAR1|NR1H4	-0.37	-1.3111	1.0606
risperidone	Dopamine receptor antagonist|Serotonin receptor antagonist	DRD2|HTR2A|DRD3|HTR2C|ADRA1A|ADRA1B|DRD4|HRH1|HTR1A|HTR1D|CYP3A5|ADRA1D|ADRA2A|ADRA2B|ADRA2C|DRD1|HTR1B|HTR1E|HTR1F|HTR6|HTR7	-0.37	-1.3111	1.0606
equilin	Estrogen receptor agonist	HSD17B1	-0.3698	-1.3102	1.0606
dronedarone	Adrenergic receptor antagonist	SLC22A2|SLC22A8|SLCO1B3|ADRA1A|ADRA1B|ADRA1D|ADRA2A|ADRA2B|ADRA2C|ADRB1|CACNA1C|CACNA1D|CACNA1F|CACNA1S|CACNB1|CACNB2|CACNB3|CACNB4|KCNA5|KCNH2|KCNK2|SCN1A	-0.3698	-1.3103	1.0606
progesterone	Progesterone receptor agonist	PGR|CYP17A1|NR3C2|CYP2C19|CATSPER1|CATSPER2|CATSPER3|CATSPER4|ESR1|OPRK1|TRPC5	-0.3698	-1.3104	1.0606
PX-12	Thioredoxin inhibitor	TXN|TXNRD1|TXNRD2	-0.3697	-1.3098	1.0606
tetrabenazine	Vesicular monoamine transporter inhibitor	SLC18A2|DRD2|SLC18A1	-0.3697	-1.31	1.0606
isoxicam	Cyclooxygenase inhibitor	PTGS1|PTGS2	-0.3696	-1.3095	1.0606
dabrafenib	RAF inhibitor	BRAF|CYP2B6|CYP2C19|CYP2C8|CYP3A4|LIMK1|NEK11|RAF1|SIK1	-0.3696	-1.3096	1.0606
tipiracil	Thymidine phosphorylase inhibitor	TYMP	-0.3696	-1.3098	1.0606
halofantrine	Antimalarial	CYP3A5|KCNH2|KCNN4	-0.3695	-1.3091	1.0606
C-1	Protein kinase inhibitor	PRKCA	-0.3695	-1.3092	1.0606
cefadroxil	Bacterial cell wall synthesis inhibitor	SLC22A8|SLC15A1|SLC15A2|SLC22A6	-0.3694	-1.3088	1.0606
PP-1	Src inhibitor|Abl inhibitor	SRC|HCK|RET	-0.3694	-1.3089	1.0606
BRD-K92073408	Progestogen hormone|Progesterone receptor agonist	PGR	-0.3693	-1.3086	1.0606
pirinixic-acid	PPAR receptor agonist	PPARA	-0.3692	-1.3081	1.0606
taranabant	Cannabinoid receptor antagonist	CNR1	-0.3692	-1.3081	1.0606
tebipenem	Bacterial cell wall synthesis inhibitor	CNR1	-0.3692	-1.3081	1.0606
guanaben-acetate	Adrenergic receptor agonist	ADRA2A|ADRA2B|ADRA2C	-0.3691	-1.3077	1.0606
phenylbutazone	Cyclooxygenase inhibitor|Prostanoid receptor antagonist	PTGS2|PTGS1|PTGIS	-0.3691	-1.3078	1.0606
phenazone	Cyclooxygenase inhibitor	PTGS1|PTGS2	-0.3689	-1.3071	1.0606
PD-98059	MEK inhibitor|MAP kinase inhibitor	MAP2K1|MAP2K2|MAPK3|AKT1|CHEK1|GSK3B|LCK|MAPK1|MAPK11|MAPK12|MAPK14|MAPK8|PRKCA|RAF1|ROCK1|RPS6KB1|SGK1	-0.3689	-1.3071	1.0606
SB-756050	G protein-coupled receptor agonist	GPBAR1	-0.3689	-1.3071	1.0606
piperine	Monoamine oxidase inhibitor	MAOA|MAOB|TRPV1	-0.3688	-1.3066	1.0606
tiapride	Dopamine receptor antagonist	DRD2|DRD3	-0.3688	-1.3069	1.0606
sirolimus	MTOR inhibitor	MTOR|FKBP1A|CCR5|FGF2	-0.3687	-1.3062	1.0606
mebeverine	Acetylcholine receptor antagonist	CHRM1|CHRM2|CHRM3|CHRM4	-0.3686	-1.3059	1.0606
rutin	Antioxidant|Capillary stabilizing agent|Nitric oxide scavenger	AKR1C3|AKR1B1	-0.3686	-1.306	1.0606
dorzolamide	Carbonic anhydrase inhibitor	CA2|CA1|CA12|CA14|CA4|CA7	-0.3686	-1.3061	1.0606
pirfenidone	TGF-beta receptor inhibitor	TNF|MAPK14|TNFRSF1A|FURIN	-0.3685	-1.3056	1.0606
methocarbamol	Muscle relaxant	CA1	-0.3685	-1.3056	1.0606
acexamic-acid	Gastrin inhibitor|5-alpha reductase inhibitor|Reducing agent	GAST|SRD5A1	-0.3685	-1.3057	1.0606
LY-2090314	GSK inhibitor	GSK3B	-0.3685	-1.3058	1.0606
WZ-4002	EGFR inhibitor	EGFR|ERBB2	-0.3684	-1.3052	1.0606
simvastatin	HMGCR inhibitor	HMGCR|CYP2C8|CYP3A4|CYP3A5|ITGB2	-0.3684	-1.3052	1.0606
enobosarm	Androgen receptor antagonist	AR	-0.3684	-1.3052	1.0606
dovitinib	EGFR inhibitor|FGFR inhibitor|FLT3 inhibitor|PDGFR inhibitor|VEGFR inhibitor	FGFR1|FLT1|KDR|EGFR|FGFR3|FLT3|FLT4|KIT|PDGFRB|CSF1R|FGFR2|INSR|PDGFRA	-0.3684	-1.3053	1.0606
QL-XII-47	BTK inhibitor|Cytoplasmic tyrosine protein kinase BMX inhibitor	BTK|BMX	-0.3684	-1.3055	1.0606
SB-271046	Serotonin receptor antagonist	HTR6	-0.3684	-1.3055	1.0606
tadalafil	Phosphodiesterase inhibitor	PDE5A|PDE11A	-0.3683	-1.3049	1.0606
PCI-24781	HDAC inhibitor	HDAC1|HDAC2|HDAC3|HDAC6|HDAC10|HDAC8	-0.3683	-1.3051	1.0606
rifabutin	Bacterial protein synthesis inhibitor	CYP3A4|HSP90AA1|HSP90B1	-0.3683	-1.3051	1.0606
desoxypeganine	Acetylcholinesterase inhibitor|Monoamine oxidase inhibitor	ACHE|MAOA	-0.3682	-1.3046	1.0606
GW-3965	LXR agonist|ABC transporter expression enhancer	NR1H2|NR1H3|ABCA1	-0.3682	-1.3047	1.0606
LE-135	Retinoid receptor agonist	RARB	-0.3682	-1.3047	1.0606
procainamide	Sodium channel inhibitor	SCN5A|DNMT1	-0.3681	-1.3041	1.0606
EI-273	PKC inhibitor	PRKCA|PRKCG	-0.3681	-1.3042	1.0606
KD-023	ACAT inhibitor	ACACA|ACACB|CHAT	-0.3681	-1.3043	1.0606
BRD-K08177763	MTOR inhibitor	MTOR|PTEN	-0.3681	-1.3044	1.0606
tamibarotene	Retinoid receptor agonist	RARA|RARB	-0.368	-1.3038	1.0606
enzalutamide	Androgen receptor antagonist	AR|CYP2C19|CYP2C8|CYP3A4	-0.3679	-1.3035	1.0606
saracatinib	Src inhibitor	SRC|ABL1|LCK|YES1	-0.3678	-1.3031	1.0606
ursolic-acid	11-beta-HSD1 inhibitor|Acetylcholinesterase inhibitor|ATPase inhibitor|Caspase inhibitor|HIV protease inhibitor|Lipid peroxidase inhibitor|NFKB inhibitor|Quorum sensing signaling modulator|STAT inhibitor|Steryl sulfatase inhibitor|Tyrosine phosphatase inhibitor	HSD11B1|PTPN1|ACHE|CASP3|STS|PLA2G1B|PYGM	-0.3678	-1.3032	1.0606
tenovins	SIRT inhibitor|p53 activator	SIRT1|SIRT2	-0.3677	-1.3029	1.0606
GSK-J1	Histone demethylase inhibitor	KDM6B|KDM6A|TNF	-0.3675	-1.302	1.0606
KIN001-244	PDK1 Inhibitor	PDPK1	-0.3675	-1.3021	1.0606
L-368899	Oxytocin receptor antagonist	OXTR|OXT|AVPR1A|AVPR2	-0.3675	-1.3021	1.0606
BRD-K00824317	Glucocorticoid receptor agonist	NR3C1|SERPINA6	-0.3675	-1.3022	1.0606
eflornithine	Ornithine decarboxylase inhibitor	ODC1|ARG2	-0.3675	-1.3023	1.0606
BRD-A49906757	Acetylcholine receptor antagonist	CHRM2|CHRM1|CHRM3|CHRM4|CHRM5|SI	-0.3674	-1.3017	1.0606
sirolimus	MTOR inhibitor	MTOR|FKBP1A|CCR5|FGF2	-0.3674	-1.3018	1.0606
tolcapone	Catechol O methyltransferase inhibitor	COMT|TTR	-0.3674	-1.3019	1.0606
desloratadine	Histamine receptor antagonist	HRH1	-0.3673	-1.3014	1.0606
GW-1929	PPAR receptor agonist|Insulin sensitizer	PPARG|INS	-0.3673	-1.3015	1.0606
vidarabine	Antiviral	ADCY5|ADA	-0.3673	-1.3016	1.0606
latrepirdine	Glutamate receptor antagonist	HTR6|GRIN2B|HRH1	-0.3672	-1.3011	1.0606
EVP-6124	Acetylcholine receptor agonist	CHRNA7	-0.3671	-1.3006	1.0606
methotrexate	Dihydrofolate reductase inhibitor	DHFR|AOX1|FOLR1|TYMS	-0.3671	-1.3006	1.0606
guanfacine	Adrenergic receptor agonist	ADRA2A|ADRA2B|CYP3A5|HCN1|HCN2|HCN3|HCN4|ADRA2C	-0.3671	-1.3008	1.0606
dipyridamole	Phosphodiesterase inhibitor	PDE5A|ADA|PDE10A|PDE4A|PDE7B|PDE8A|PDE8B|SLC29A1|PDE1A|PDE1B|PDE1C|PDE2A|PDE3A|PDE3B|PDE4B|PDE4C|PDE4D|PDE6A|PDE6B|PDE6C|PDE6D|PDE6G|PDE6H|PDE7A|PDE9A	-0.3671	-1.3009	1.0606
metixene	Acetylcholine receptor antagonist	CHRM5|CHRM1|CHRM2|CHRM3|CHRM4	-0.367	-1.3002	1.0606
androstenol	GABA receptor antagonist	NR1I3	-0.367	-1.3002	1.0606
cyclobenzaprine	Adrenergic receptor agonist|Serotonin receptor agonist	HTR2A	-0.367	-1.3004	1.0606
RHC-80267	Triacylglycerol lipase inhibitor	LIPC|LIPE|LIPG|DAGLA|DAGLB	-0.3669	-1.2999	1.0606
SKF-96365	Calcium channel blocker	CYP3A4|TRPC1|PKD2|TRPC3|TRPC4|TRPC5|TRPV2	-0.3669	-1.3	1.0606
BRD-K89997465	Dopamine receptor antagonist	DRD2|DRD3|DRD4|HTR2A|ADRA2A|ADRA2B|ADRA2C|DRD1|DRD5|HRH1|HTR1A|HTR2C|HTR6|HTR7|KIF11|ADRA1A|ADRA1B|ADRA1D|CALM1|CHRM1|CHRM3|HRH4|HTR2B|KCNH2|ORM1|ORM2|SMPD1|TRPC5	-0.3669	-1.3001	1.0606
AG-14361	PARP inhibitor	PARP1	-0.3668	-1.2996	1.0606
safingol	PKC inhibitor	PRKCA|TRPM3	-0.3667	-1.2994	1.0606
KIN001-055	EGFR inhibitor|JAK inhibitor|Leukotriene inhibitor|Mediator release inhibitor	JAK3	-0.3666	-1.2991	1.0606
losmapimod	P38 MAPK inhibitor	MAPK14	-0.3665	-1.2986	1.0606
PHA-793887	CDK inhibitor	CDK1|CDK2|CDK4|CDK5|CCND1|CCNE1|CDK7|CDK9	-0.3665	-1.2986	1.0606
tetrabenazine	Vesicular monoamine transporter inhibitor	SLC18A2|DRD2|SLC18A1	-0.3665	-1.2986	1.0606
EBPC	Aldose reductase inhibitor	AKR1B1	-0.3664	-1.2981	1.0606
macitentan	Endothelin receptor antagonist	EDNRA|EDNRB	-0.3664	-1.2984	1.0606
phenacetin	Cyclooxygenase inhibitor	PTGS1	-0.3663	-1.2978	1.0606
noscapine	Bradykinin receptor antagonist|Tubulin inhibitor	BDKRB2|SIGMAR1	-0.3663	-1.2979	1.0606
mitoxantrone	Topoisomerase inhibitor	TOP2A|PIM1	-0.3663	-1.2981	1.0606
BAY-87-2243	HIF Inhibitor	HIF1A	-0.3662	-1.2974	1.0606
nilotinib	Bcr-Abl inhibitor|Abl inhibitor	ABL1|KIT|BCR|CYP2B6|CYP2C8|DDR1|DDR2|PDGFRA	-0.3662	-1.2976	1.0606
PP-30	RAF inhibitor	RAF1	-0.366	-1.2967	1.0606
dexniguldipine	Calmodulin inhibitor	CALM1|PRKCA|ADORA3	-0.366	-1.2967	1.0606
gemcitabine	Ribonucleoside reductase inhibitor	RRM1|CMPK1|RRM2|TYMS	-0.3659	-1.2963	1.0605
EMD-84	Angiotensin receptor antagonist	AGTR1	-0.3659	-1.2966	1.0606
ciglitazone	PPAR receptor agonist	PPARG|INS	-0.3658	-1.2961	1.0605
tipifarnib-P2	Farnesyltransferase inhibitor	FNTA|FNTB	-0.3658	-1.2962	1.0605
DH-97	Melatonin receptor antagonist	MTNR1B	-0.3657	-1.2957	1.0602
rofecoxib	Cyclooxygenase inhibitor	PTGS2|CYP3A4|ELN	-0.3657	-1.2957	1.0602
deltaline	Acetylcholine receptor antagonist	CHRNA7	-0.3656	-1.2953	1.0596
fluvoxamine	Selective serotonin reuptake inhibitor (SSRI)	SLC6A4|CYP2C19	-0.3656	-1.2954	1.0597
ZSTK-474	PI3K inhibitor	PIK3CG|PIK3CA|PIK3CB|PIK3CD	-0.3655	-1.2949	1.059
fludarabine	DNA inhibitor	ADA|RRM1|RRM2	-0.3655	-1.2952	1.0596
prazosin	Adrenergic receptor antagonist	ADRA1A|ADRA1B|ADRA1D|ADRA2A|ADRA2B|ADRA2C|CDK1|KCNH2|KCNH6|KCNH7	-0.3655	-1.2952	1.0596
sparfloxacin	Bacterial DNA Gyrase inhibitor	TOP2A	-0.3654	-1.2946	1.0581
drotaverine	Phosphodiesterase inhibitor	CACNA1C|PDE4A	-0.3654	-1.2947	1.0582
MK-2206	AKT inhibitor	AKT1|AKT2|AKT3	-0.3653	-1.2942	1.0575
DMP-777	Elastase inhibitor	MPO|PI3	-0.3653	-1.2943	1.0576
tubacin	HDAC inhibitor	HDAC6	-0.3653	-1.2943	1.0576
TTNPB	Retinoid receptor agonist	RARB|RARA|RARG	-0.3653	-1.2943	1.0577
BMS-777607	AXL kinase inhibitor|FLT3 inhibitor|HGF receptor inhibitor|Macrophage inhibitor|MET inhibitor|Tyrosine kinase inhibitor	MET|AXL|MERTK|MST1R|TYRO3|FLT3	-0.3653	-1.2943	1.0577
amitifadine	Serotonin receptor antagonist	SLC6A2|SLC6A3|SLC6A4	-0.3653	-1.2944	1.0579
SB-206553	Serotonin receptor antagonist	HTR2B|HTR2C|HTR1A|HTR2A	-0.3651	-1.2936	1.0551
milrinone	Phosphodiesterase inhibitor	PDE3A|PDE2A|PDE3B|PDE5A	-0.3651	-1.2936	1.0551
AICA-ribonucleotide	AMPK activator	PRKAA1	-0.3651	-1.2937	1.0554
AGK-2	SIRT inhibitor	SIRT2	-0.3651	-1.2937	1.0555
tanaproget	Progesterone receptor agonist	PGR	-0.3651	-1.2938	1.0559
quinapril	ACE inhibitor	ACE	-0.365	-1.2931	1.0532
capecitabine	DNA inhibitor|Thymidylate synthase inhibitor	TYMS|DPYD	-0.365	-1.2932	1.0536
aprepitant	Tachykinin antagonist	TACR1|CYP2C19	-0.365	-1.2934	1.0543
aminopurvalanol-a	Tyrosine kinase inhibitor|CDK inhibitor	CDK2|CDK1|CDK5|CDK6	-0.3649	-1.293	1.0527
SAR-245409	PI3K inhibitor	MTOR|PIK3CG	-0.3649	-1.2931	1.0528
ticlopidine	Purinergic receptor antagonist	P2RY12|CYP2B6|CYP2C19	-0.3647	-1.2922	1.052
quercetagetin	PIM inhibitor	PIM1	-0.3647	-1.2923	1.052
vorinostat	HDAC inhibitor	HDAC1|HDAC2|HDAC3|HDAC6|HDAC8|HDAC10|HDAC11|HDAC5|HDAC9	-0.3646	-1.292	1.052
PD-184352	MEK inhibitor	MAP2K1|MAP2K2|MAP3K1|MAP3K2	-0.3645	-1.2914	1.052
L-741626	Dopamine receptor antagonist	DRD2	-0.3645	-1.2916	1.052
prednisone	Glucocorticoid receptor agonist	NR3C1|HSD11B1	-0.3644	-1.2912	1.052
BRD-K87919739	Receptor tyrosine protein kinase inhibitor	ERBB2	-0.3643	-1.2906	1.052
tolazamide	ATP channel blocker	ABCC8|KCNJ1|KCNJ10|KCNJ11	-0.3643	-1.2907	1.052
AS-703026	MEK inhibitor	MAP2K1|MAP2K2	-0.3643	-1.2907	1.052
pinaverium	Calcium channel blocker	CACNA1C	-0.3643	-1.2908	1.052
gemcitabine	Ribonucleoside reductase inhibitor	RRM1|CMPK1|RRM2|TYMS	-0.3643	-1.2909	1.052
BRD-K26011976	Topoisomerase inhibitor	TOP1|PTPN1	-0.3643	-1.2909	1.052
baicalin	Beta glucuronidase inhibitor	GUSB|PREP	-0.3643	-1.2909	1.052
ALW-II-49-7	Ephrin inhibitor	DDR1	-0.3642	-1.2904	1.0519
moexipril	ACE inhibitor	ACE|ACE2	-0.3642	-1.2905	1.0519
roflumilast	Phosphodiesterase inhibitor	PDE4A|PDE4B|PDE4C|PDE4D|CYP2B6|CYP2C19	-0.364	-1.2897	1.0493
maribavir	Protein kinase inhibitor	PYGM	-0.364	-1.2898	1.0498
U-54494A	Opioid receptor agonist	OPRK1	-0.3639	-1.2893	1.047
benzthiazide	Carbonic anhydrase inhibitor	CA2|SLC12A3|CA1|CA12|CA4|CA9	-0.3639	-1.2894	1.0476
BRD-K45330754	Estrogen receptor agonist	ESR1|ESR2|ESRRG|ESRRB	-0.3639	-1.2895	1.0483
OTS-167	Maternal embryonic leucine zipper kinase inhibitor	MELK	-0.3638	-1.2889	1.0449
nilotinib	Bcr-Abl inhibitor|Abl inhibitor	ABL1|KIT|BCR|CYP2B6|CYP2C8|DDR1|DDR2|PDGFRA	-0.3638	-1.2889	1.0449
CAY-10415	Insulin sensitizer	INS	-0.3638	-1.2891	1.0458
PNU-22394	Serotonin receptor agonist	HTR2A|HTR2B|HTR2C|MAOA|MAOB	-0.3638	-1.2892	1.0461
SC-12267	Dihydroorotate dehydrogenase inhibitor	DHODH|IL17A|IFNG	-0.3637	-1.2887	1.0441
oxatomide	Histamine receptor antagonist	HRH1	-0.3636	-1.2882	1.0423
BIIB-021	HSP inhibitor	AOX1|HSP90AA1	-0.3636	-1.2884	1.0433
valdecoxib	Cyclooxygenase inhibitor	PTGS2|CYP2C19|CA12	-0.3636	-1.2885	1.0435
phenylbutazone	Cyclooxygenase inhibitor|Prostanoid receptor antagonist	PTGS2|PTGS1|PTGIS	-0.3635	-1.2878	1.0407
desoxycortone	Mineralocorticoid receptor agonist	NR3C2|NR3C1	-0.3635	-1.2879	1.0408
ML-9	Muscle relaxant	TRPC6	-0.3635	-1.2881	1.0422
AG-14361	PARP inhibitor	PARP1	-0.3634	-1.2876	1.0392
propranolol	Adrenergic receptor antagonist	ADRB2|ADRB3	-0.3633	-1.2871	1.0277
doxorubicin	Topoisomerase inhibitor	TOP2A	-0.3633	-1.2873	1.034
ABT-702	Adenosine kinase inhibitor	ADK	-0.3632	-1.2868	1.0251
cebranopadol	Opioid receptor agonist	OPRL1|OPRM1	-0.3632	-1.2868	1.0253
bicalutamide	Androgen receptor antagonist	AR|CYP2C19	-0.3632	-1.287	1.0261
phenazone	Cyclooxygenase inhibitor	PTGS1|PTGS2	-0.363	-1.2862	1.0237
AGN-192403	Imidazoline receptor ligand	NISCH	-0.3629	-1.2859	1.0229
seocalcitol	Vitamin D receptor agonist	VDR	-0.3629	-1.286	1.0232
mitoxantrone	Topoisomerase inhibitor	TOP2A|PIM1	-0.3628	-1.2856	1.0221
betaxolol	Adrenergic receptor antagonist	ADRB1|ADRB2	-0.3627	-1.285	1.0202
TAK-715	P38 MAPK inhibitor	MAPK14|TNF	-0.3626	-1.2848	1.0202
PX-12	Thioredoxin inhibitor	TXN|TXNRD1|TXNRD2	-0.3626	-1.2848	1.0202
tipifarnib-P2	Farnesyltransferase inhibitor	FNTA|FNTB	-0.3626	-1.2848	1.0202
ZK-93423	Benzodiazepine receptor agonist	GABRA1|GABRA2|GABRA3|GABRA5|GABRB2|GABRG2	-0.3626	-1.2849	1.0202
CP-724714	Tyrosine kinase inhibitor|EGFR inhibitor	ERBB2	-0.3625	-1.2843	1.0202
W-9	Calmodulin inhibitor	CALM2	-0.3625	-1.2843	1.0202
inhibitor-BEC	Arginase inhibitor	ARG2|ARG1	-0.3625	-1.2844	1.0202
ABT-702	Adenosine kinase inhibitor	ADK	-0.3624	-1.2841	1.0202
honokiol	AKT inhibitor	ALOX5|PTGS1|PTGS2	-0.3624	-1.2841	1.0202
wortmannin	PI3K inhibitor	PLK1|PIK3CA|PIK3CG|ATM|ATR|MTOR|PLK3|PI4KA|PI4KB|PIK3CD|PIK3R1|PRKDC	-0.3624	-1.2842	1.0202
filgotinib	JAK inhibitor	JAK1|JAK2|JAK3|TYK2	-0.3624	-1.2842	1.0202
VX-745	P38 MAPK inhibitor	MAPK14|MAPK11|MAPK12	-0.3623	-1.2836	1.0202
CI-976	ACAT inhibitor	SOAT1|ACAT1|CES1	-0.3623	-1.2838	1.0202
BIBR-1532	Telomerase inhibitor	TERT	-0.3622	-1.2834	1.0202
bupivacaine	Sodium channel inhibitor	SCN9A|KCNA5|PTGER1|SCN10A|SCN4A	-0.3621	-1.2831	1.0202
RU-58841	Androgen receptor antagonist	AR	-0.362	-1.2827	1.0202
rofecoxib	Cyclooxygenase inhibitor	PTGS2|CYP3A4|ELN	-0.362	-1.2828	1.0202
UNC-0321	Histone lysine methyltransferase inhibitor	EHMT2	-0.362	-1.2828	1.0202
sapropterin	Phenylalanine 4-hydroxylase stimulant	PAH|TH|DBH|NOS3|TPH1	-0.3619	-1.2821	1.0202
cabergoline	Dopamine receptor agonist	DRD2|ADRA1A|ADRA2A|ADRA2B|ADRA2C|DRD1|DRD3|DRD4|DRD5|HTR1A|HTR1B|HTR1D|HTR2A|HTR2B|HTR2C|PRL|ADRA1B|ADRA1D|ADRB1|ADRB2|HTR7	-0.3619	-1.2822	1.0202
moxonidine	Imidazoline receptor agonist	NISCH|ADRA2A|ADRA2B|ADRA2C	-0.3619	-1.2822	1.0202
AZD-7545	PDK inhibitor	PDK2|PDK1	-0.3619	-1.2823	1.0202
FK-888	Tachykinin antagonist	TACR1|TACR2	-0.3618	-1.2818	1.0202
canertinib	EGFR inhibitor	EGFR|ERBB2|ERBB4|AKT1	-0.3618	-1.2821	1.0202
acemetacin	Cyclooxygenase inhibitor	PTGS1|PTGS2	-0.3618	-1.2821	1.0202
m-3M3FBS	Phospholipase activator	PLCB2|PLCB3|PLCD1|PLCG1|PLCG2	-0.3617	-1.2816	1.0202
A-740003	Purinergic receptor antagonist	P2RX7	-0.3616	-1.2811	1.0202
proguanil	Dihydrofolate reductase inhibitor	CYP2C19|DHFR	-0.3616	-1.2811	1.0202
rigosertib	Cell cycle inhibitor|PLK inhibitor	PLK1|MCL1	-0.3616	-1.2812	1.0202
CG-930	JNK inhibitor	MAPK8	-0.3616	-1.2812	1.0202
AT-7519	CDK inhibitor|Cell cycle inhibitor	CDK2|CDK1|CDK9|CDK4|CDK5|CDK6	-0.3616	-1.2813	1.0202
BRD-K28761384	Dopamine receptor antagonist	DRD2|DRD1|ADRA1A|ADRA2A|DRD5|HRH1|HTR2A	-0.3616	-1.2813	1.0202
tomelukast	Leukotriene receptor antagonist	CYSLTR1	-0.3615	-1.2808	1.0202
tropisetron	Serotonin receptor antagonist	HTR3A|GLRA1|GLRA2|GLRB|HTR4	-0.3615	-1.2809	1.0202
L-689560	Glutamate receptor antagonist	GRIN1|GRIN2A|GRIN2B|GRIN2C|GRIN2D	-0.3615	-1.2809	1.0202
tamoxifen	Estrogen receptor antagonist|Selective estrogen receptor modulator (SERM)	ESR1|ESR2|CYP3A5|ESRRG|PLD1|PRKCD|PRKCE|PRKCQ|PRKCZ|EBP|GPER1|PRKCA|PRKCB|PRKCG|PRKCI	-0.3615	-1.2809	1.0202
phentermine	Dopamine receptor antagonist|Serotonin reuptake inhibitor	SLC6A2|MAOA|MAOB|SLC6A3|SLC6A4	-0.3614	-1.2804	1.0202
dephostatin	Tyrosine phosphatase inhibitor	PTPN1|PTPN6	-0.3614	-1.2806	1.0202
AS-703026	MEK inhibitor	MAP2K1|MAP2K2	-0.3613	-1.2801	1.0202
guggulsterone	Estrogen receptor agonist|Cholesterol inhibitor|FXR antagonist|IKK inhibitor|Progesterone receptor agonist|PXR agonist	NR1H4|PGR|AR|NR3C1|NR3C2	-0.3613	-1.2802	1.0202
dacomitinib	EGFR inhibitor	EGFR|ERBB2|ERBB4	-0.3613	-1.2803	1.0202
PCI-24781	HDAC inhibitor	HDAC1|HDAC2|HDAC3|HDAC6|HDAC10|HDAC8	-0.3612	-1.2797	1.0202
foretinib	VEGFR inhibitor	KDR|MET|AXL|FLT3|KIT|MST1R|TEK|FLT1|FLT4	-0.3612	-1.2799	1.0202
flutamide	Androgen receptor antagonist	AR|CYP2C19|AHR	-0.3612	-1.2799	1.0202
amiloride	Sodium channel inhibitor	SCNN1A|ASIC1|ASIC2|SCNN1B|SCNN1G|AOC1|ASIC3|PKD2|PKD2L1|PLAU|SCNN1D|SLC9A1|TRPC7|TRPV2	-0.3611	-1.2793	1.0202
ranitidine	Histamine receptor antagonist	HRH2|SLC22A2	-0.3611	-1.2795	1.0202
TAS-301	Calcium channel blocker	CAMK2A	-0.3611	-1.2796	1.0202
pramipexole	Dopamine receptor agonist	DRD3|DRD2|ADRA2A|ADRA2B|ADRA2C|DRD1|DRD4|DRD5|HTR1A|HTR1B|HTR1D|HTR2A|HTR2B|HTR2C	-0.361	-1.279	1.0202
oxybuprocaine	Anesthetic - local	SCN10A	-0.361	-1.2792	1.0202
xylazine	Adrenergic receptor agonist	ADRA2A|ADRA2B|ADRA2C	-0.3609	-1.2786	1.0202
NAN-190	Serotonin receptor agonist	HTR1A|ADRA1A|ADRA1B|ADRA1D|HTR1F	-0.3609	-1.2789	1.0202
ZM-447439	Aurora kinase inhibitor	AURKA|AURKB	-0.3609	-1.2789	1.0202
AZD-7545	Pyruvate dehydrogenase kinase inhibitor	PDK2|PDK1	-0.3608	-1.2782	1.02
adarotene	Retinoid receptor agonist	RARG|RARA|RARB	-0.3608	-1.2784	1.0202
dinoprostone	Prostanoid receptor agonist	PTGER2|PTGER1|PTGER3|PTGER4|CATSPER1|CATSPER2|CATSPER3|CATSPER4|PTGDR|PTGDR2|PTGFR|TBXA2R	-0.3608	-1.2786	1.0202
tramadol	Opioid receptor agonist|Norepinephrine reuptake inhibitor|Serotonin reuptake inhibitor	OPRM1|SLC6A2|SLC6A4|CYP2B6|CHRFAM7A|CHRM3|GRIN3A|HTR2C|OPRD1|OPRK1	-0.3607	-1.2779	1.0195
nateglinide	Insulin secretagogue	ABCC8|KCNJ11|CYP3A4|INS|KCNJ10|PPARG	-0.3607	-1.278	1.0196
BRD-K01815685	Aryl hydrocarbon receptor agonist|Indoleamine 2,3-dioxygenase inhibitor	AHR|IDO1	-0.3607	-1.2781	1.0199
benzocaine	Sodium channel inhibitor	SCN9A|SCN10A	-0.3607	-1.2782	1.02
topiroxostat	Xanthine oxidase inhibitor	XDH	-0.3607	-1.2782	1.02
BMY-7378	Adrenergic receptor antagonist|Serotonin receptor antagonist	HTR1A|ADRA1D|ADRA1A|ADRA1B	-0.3606	-1.2775	1.0146
EMF-BCA1-64	Caspase inhibitor	CASP3|STAT1	-0.3606	-1.2777	1.0189
BRD-K33583600	Guanylate cyclase activator	AKR1B1|HRH2|SIRT1|GABBR1	-0.3605	-1.2772	1.0103
GSK-1292263	Glucose dependent insulinotropic receptor agonist	GPR119|GRPR	-0.3605	-1.2775	1.0131
AM-580	Retinoid receptor agonist	RARA	-0.3604	-1.277	1.0103
carmofur	Thymidylate synthase inhibitor	TYMS	-0.3604	-1.277	1.0103
GSK-J4	Histone lysine demethylase inhibitor	KDM6A|KDM6B|TNF	-0.3604	-1.2771	1.0103
tipifarnib-P2	Farnesyltransferase inhibitor	FNTA|FNTB	-0.3603	-1.2766	1.0103
MGCD-265	VEGFR inhibitor	MET|KDR|AXL	-0.3603	-1.2768	1.0103
PD-123319	ACE inhibitor	AGTR2	-0.3602	-1.2762	1.0103
eicosatetraynoic-acid	Cyclooxygenase inhibitor|Lipoxygenase inhibitor	ALOX12|PPARA|PPARG|PTGS1	-0.3602	-1.2762	1.0103
GDC-0068	AKT inhibitor	AKT1|AKT2|AKT3|CYP3A5|PRKG1	-0.3602	-1.2763	1.0103
CGS-20625	Benzodiazepine receptor agonist	GABRA1|GABRA2|GABRA3|GABRA5|GABRA4|GABRA6	-0.3601	-1.2758	1.0102
piperidolate	Acetylcholine receptor antagonist	CHRM1	-0.3601	-1.276	1.0103
L-701324	Glutamate receptor antagonist	GRIN1|GRIN2A|GRIN2B|GRIN2C|GRIN2D	-0.3601	-1.2761	1.0103
BRD-K18135438	11-beta-HSD1 inhibitor|FXR agonist	HSD11B1|NR1H4	-0.36	-1.2755	1.0093
gaboxadol	GABA receptor agonist	GABRD|GABRA1|GABRA2|GABRA3|GABRA4|GABRA5|GABRA6|GABRR1|GABRR2|GABRR3	-0.3599	-1.2751	1.0062
metamizole	Cyclooxygenase inhibitor|Opioid receptor agonist	PTGS1	-0.3599	-1.2754	1.0083
nabumetone	Cyclooxygenase inhibitor	PTGS2|AKR1C3|CYP2B6|CYP2C19|CYP2E1|PTGS1	-0.3598	-1.2747	1.004
MD-920	NFKB inhibitor	AADACL2	-0.3598	-1.2748	1.0043
carbenoxolone	11-beta-HSD1 inhibitor	HSD11B1|GJA1|GJA10|GJA3|GJA4|GJA5|GJA8|GJA9|GJB1|GJB2|GJB3|GJB4|GJB5|GJB6|GJB7|GJC1|GJC2|GJC3|GJD2|GJD3|GJD4|GJE1|PANX1|PANX2|PANX3	-0.3598	-1.2748	1.0044
verapamil	Calcium channel blocker	CACNA1C|CACNA1D|CACNA1G|CACNA1S|CYP2C8|CYP2E1|CYP3A5|CYP3A7|DRD2|CACNA1A|CACNA1B|CACNA1F|CACNA1I|CACNB1|CACNB2|CACNB3|CACNB4|CYP3A4|KCNA10|KCNA7|KCNH2|KCNJ11|NALCN|SCN5A|SLC29A4|SLC6A4	-0.3597	-1.2744	1.0033
andarine	Androgen receptor antagonist	AR	-0.3597	-1.2744	1.0033
cyclophosphamide	DNA alkylating agent	CYP2B6|CYP2C19|CYP3A5|BCL2|LGALS1|CYP2A6|CYP2C18|CYP2C8|CYP2C9|CYP2D6|CYP3A4|CYP3A7	-0.3596	-1.274	1.002
carbachol	Cholinergic receptor agonist	CHRM1|CHRM2|CHRNA2|CHRM3|CHRM4|CHRM5	-0.3596	-1.2742	1.0024
SB-221284	Serotonin receptor antagonist	HTR2B|HTR2C|HTR2A	-0.3596	-1.2743	1.0031
mephentermine	Adrenergic receptor agonist	ADRA1A|ADRA1B|ADRA1D|ADRA2A|ADRA2B|ADRA2C|ADRB1|ADRB2|ADRB3	-0.3595	-1.2737	0.9997
reserpine	Vesicular monoamine transporter inhibitor	SLC18A2|SLC18A1	-0.3595	-1.2738	1.0004
JNJ-26481585	HDAC inhibitor	HDAC1|HDAC10|HDAC11|HDAC2|HDAC3|HDAC4|HDAC5|HDAC6|HDAC7|HDAC8|HDAC9|MDM2	-0.3595	-1.2739	1.0013
ketanserin	Serotonin receptor antagonist	HTR2A|HTR2C|ADRA1A|ADRA1B|ADRA1D|DRD1|DRD5|HTR1A|HTR1B|HTR1D|HTR2B|HTR5A|HTR7|SLC18A1|SLC18A2	-0.3594	-1.2736	0.9985
lavendustin-c	EGFR inhibitor	CAMK2A|EGFR|SRC	-0.3593	-1.273	0.9901
MDL-73005EF	Serotonin receptor antagonist	HTR1A	-0.3592	-1.2726	0.9885
phenamil	TRPV antagonist	PKD2L1	-0.3592	-1.2727	0.9889
mepyramine	Histamine receptor antagonist	HRH1	-0.3592	-1.2729	0.9894
SMER-28	Autophagy inducer	SNCA	-0.3591	-1.2723	0.9883
PPT	Estrogen receptor agonist	ESR1	-0.3591	-1.2724	0.9883
MBX-2982	Glucose dependent insulinotropic receptor agonist	GPR119	-0.3591	-1.2724	0.9884
probenecid	Uricosuric	SLC22A6|SLC22A11|SLC22A8|ABCC1|TRPV2|PANX1|SLCO1C1	-0.3591	-1.2725	0.9884
zaldaride	Calmodulin inhibitor	CALM1	-0.359	-1.2719	0.9873
hydroxyzine	Antihistamine	HRH1	-0.359	-1.2721	0.9881
harpagoside	Acetylcholinesterase inhibitor	NOS2|PTGS2	-0.3589	-1.2717	0.9855
protriptyline	Tricyclic antidepressant	SLC6A2|SLC6A4	-0.3589	-1.2718	0.9864
midostaurin	FLT3 inhibitor|KIT inhibitor|PKC inhibitor	FLT3|KIT|CCNB1|FLT1|KDR|PDGFRB|PRKCA|VEGFA|PRKCG	-0.3588	-1.2712	0.9811
MF-101	Estrogen receptor agonist	ESR2|XDH|CYP19A1	-0.3588	-1.2712	0.9813
BMS-387032	CDK inhibitor|Cell cycle inhibitor|MCL1 inhibitor	CDK2|CDK7|CDK9|MCL1	-0.3588	-1.2713	0.9818
EMD-386088	Serotonin receptor agonist	HTR6	-0.3588	-1.2714	0.9819
decitabine	DNA inhibitor	DNMT1|DNMT3A	-0.3588	-1.2714	0.9819
PF-03814735	Aurora kinase inhibitor	AURKA|AURKB	-0.3587	-1.2708	0.9806
triprolidine	Histamine receptor antagonist	HRH1	-0.3587	-1.2709	0.9806
GR-79236	Adenosine receptor agonist	ADORA1|ADORA2A	-0.3586	-1.2705	0.98
vernakalant	Potassium channel antagonist	KCNA5|KCNJ3|KCNJ5|SCN5A	-0.3586	-1.2705	0.9801
dexfenfluramine	Serotonin receptor agonist	SLC6A4|HTR2C	-0.3586	-1.2707	0.9803
BRD-K33583600	Guanylate cyclase activator	AKR1B1|HRH2|SIRT1|GABBR1	-0.3585	-1.2701	0.9765
quinidine	Sodium channel inhibitor	SCN5A|ABCB1|CYP2D6|KCNA5|KCNA7|KCNH1|KCNH2|KCNH5|KCNK1|KCNK6|SLC29A4	-0.3585	-1.2702	0.9782
homatropine	Acetylcholine receptor antagonist	CES1|CHRM1	-0.3585	-1.2703	0.9793
tacedinaline	HDAC inhibitor	HDAC1	-0.3585	-1.2704	0.9795
palovarotene	Retinoid receptor agonist	RARG	-0.3584	-1.2698	0.9736
azathioprine	Dehydrogenase inhibitor	PPAT|HPRT1|IMPDH1	-0.3584	-1.2699	0.9748
hyoscyamine	Acetylcholine receptor antagonist	CHRM1|CHRM2|CHRM3|CHRM4	-0.3584	-1.27	0.975
fomepizole	Alcohol dehydrogenase inhibitor	ADH1A|ADH1B|ADH1C|AKR1A1|CAT	-0.3584	-1.27	0.9754
capsaicin	TRPV agonist	TRPV1|ENOX2|CFTR	-0.3584	-1.27	0.9755
orantinib	PDGFR inhibitor|FGFR inhibitor|VEGFR inhibitor	KDR|PDGFRB|FGFR1|AURKA|AURKB|PDGFRA|TBK1|EGFR|FGFR2	-0.3583	-1.2694	0.9721
maraviroc	CC chemokine receptor antagonist	CCR5|CYP3A5	-0.3583	-1.2695	0.9725
PF-04447943	Phosphodiesterase inhibitor	PDE9A	-0.3582	-1.2692	0.9718
PCA-4248	Platelet activating factor receptor antagonist	PTAFR	-0.3582	-1.2692	0.9718
FGIN-1-27	Inositol monophosphatase inhibitor	TSPO	-0.3582	-1.2692	0.9718
torcitabine	DNA inhibitor	DCK|TK2	-0.3582	-1.2693	0.972
diltiazem	Calcium channel blocker	CACNA1C|CYP3A5|CYP3A7|CACNA1S|CACNA2D1|CACNG1|HTR3A|KCNA5	-0.3582	-1.2693	0.972
amiodarone	Potassium channel antagonist	KCNH2|CHRM3|CYP2C8|SCN5A|ADRB1|CACNA1H|CACNA2D2|KCNA7	-0.3581	-1.2687	0.9703
canertinib	EGFR inhibitor	EGFR|ERBB2|ERBB4|AKT1	-0.3581	-1.2688	0.9708
fenbendazole	Tubulin inhibitor	CYP2C19|CYP2D6|CYP2J2|CYP3A4|TUBB	-0.3581	-1.2689	0.9711
CHIR-99021	GSK inhibitor	CDK1|GSK3A|GSK3B|MAPK1	-0.3581	-1.2689	0.9712
etomoxir	Carnitine palmitoyltransferase inhibitor	CPT1A|CPT1B	-0.358	-1.2683	0.9696
loratadine	Histamine receptor antagonist	HRH1|CYP2C19|CYP3A5	-0.358	-1.2683	0.9697
linifanib	PDGFR inhibitor|VEGFR inhibitor	CSF1R|KDR|PDGFRB|FLT1|FLT3|FLT4|PDGFRA|CSF1|KIT|RET|TEK	-0.358	-1.2684	0.9697
amuvatinib	FLT3 inhibitor|KIT inhibitor|PDGFR inhibitor|RAD51 inhibitor|RET tyrosine kinase inhibitor	KIT|FLT3|MET|PDGFRA|AXL|MST1R|RAD51|RET	-0.358	-1.2685	0.9698
CL-82198	Metalloproteinase inhibitor	MMP13	-0.358	-1.2686	0.9702
I-BET-762	Bromodomain inhibitor	BRD2|BRD3|BRD4|APOA1	-0.358	-1.2686	0.9703
quinidine	Sodium channel inhibitor	SCN5A|ABCB1|CYP2D6|KCNA5|KCNA7|KCNH1|KCNH2|KCNH5|KCNK1|KCNK6|SLC29A4	-0.3579	-1.2681	0.9688
flumazenil	Benzodiazepine receptor antagonist	GABRA1|GABRA2|GABRA3|GABRA5|GABRA4|GABRA6|GABRB1|GABRB2|GABRB3|GABRD|GABRE|GABRG1|GABRG2|GABRG3|GABRP|GABRQ	-0.3579	-1.2681	0.9688
cytisine	Acetylcholine receptor agonist	CHRNA4|CHRNB2|CHRNA2|CHRNA3|CHRNA7|CHRNA6|CHRNB4	-0.3579	-1.2681	0.969
clomipramine	Serotonin receptor antagonist	SLC6A4|SLC6A2|CYP2C19|GSTP1|HTR2A|HTR2B|HTR2C|SLC6A3	-0.3579	-1.2681	0.969
SKF-81297	Dopamine receptor agonist	DRD1|DRD5	-0.3579	-1.2681	0.9691
gliquidone	Sulfonylurea	ABCC8|KCNJ11|KCNJ10|KCNJ8	-0.3579	-1.2682	0.9693
SU-11274	HGF receptor inhibitor|Tyrosine kinase inhibitor	MET	-0.3579	-1.2682	0.9694
acifran	Cholesterol inhibitor	HCAR2|HCAR3	-0.3578	-1.2676	0.9674
PHTPP	Estrogen receptor antagonist	ESR2	-0.3578	-1.2679	0.9683
resatorvid	TLR antagonist	TLR4	-0.3577	-1.2673	0.9665
BRL-37344	Adrenergic receptor agonist	ADRB3|ADRB1|ADRB2	-0.3577	-1.2673	0.9665
isoreserpine	Vesicular monoamine transporter inhibitor	SLC18A2|SLC18A1	-0.3577	-1.2674	0.9666
orlistat	Lipase inhibitor	PNLIP|FASN|LIPF|DAGLA|CNR1|DAGLB	-0.3577	-1.2674	0.9668
ryanodine	Calcium channel blocker	RYR1	-0.3577	-1.2676	0.9673
ZK-811752	CC chemokine receptor antagonist	CCR1	-0.3576	-1.267	0.9655
aniracetam	Glutamate receptor agonist	GRIA1|DRD2|GRIA2|GRIA3|HTR2A|GRIA4	-0.3576	-1.2671	0.9657
finasteride	5-alpha reductase inhibitor	SRD5A2|SRD5A1|AR|AKR1D1	-0.3576	-1.2672	0.9661
etazolate	Phosphodiesterase inhibitor	GABRB3|PDE4A	-0.3575	-1.2666	0.9642
GDC-0941	PI3K inhibitor	PIK3CG|PIK3CA|PIK3CB|PIK3CD	-0.3575	-1.2666	0.9642
Y-27152	Potassium channel activator	KCNJ8	-0.3574	-1.2662	0.9633
NVP-TAE684	ALK inhibitor	ALK|INSR	-0.3574	-1.2664	0.9636
sofalcone	Mucus protecting agent	HPGD|CBR1	-0.3574	-1.2665	0.9638
palbociclib	CDK inhibitor	CDK4|CDK6|CCND3	-0.3573	-1.2659	0.9633
SIB-1757	Glutamate receptor antagonist	GRM5	-0.3573	-1.266	0.9633
CP-94253	Serotonin receptor agonist	HTR1B	-0.3572	-1.2655	0.9633
FPL-64176	Calcium channel activator	CACNA1C|CACNA1S	-0.3572	-1.2656	0.9633
flumatinib	Bcr-Abl inhibitor	ABL1|BCR|PDGFRB	-0.3572	-1.2657	0.9633
lorcaserin	Serotonin receptor agonist	HTR2C|HTR2A|HTR2B	-0.3572	-1.2657	0.9633
pterostilbene	Cyclooxygenase inhibitor|PPAR receptor agonist	PTGS2|FAAH|PPARA|PTGS1	-0.3572	-1.2657	0.9633
bopindolol	Adrenergic receptor antagonist	ADRB1|ADRB2|ADRB3|HTR1A|HTR1B	-0.3572	-1.2657	0.9633
etazolate	Phosphodiesterase inhibitor	GABRB3|PDE4A	-0.3572	-1.2658	0.9633
baicalin	Beta glucuronidase inhibitor	GUSB|PREP	-0.357	-1.2648	0.9633
GDC-0068	AKT inhibitor	AKT1|AKT2|AKT3|CYP3A5|PRKG1	-0.357	-1.2651	0.9633
veliparib	PARP inhibitor	PARP1|PARP2	-0.3569	-1.2647	0.9633
SB-271046	Serotonin receptor antagonist	HTR6	-0.3567	-1.2637	0.9633
RS-79948	Adrenergic receptor antagonist	ADRA2A	-0.3567	-1.264	0.9633
clozapine	Serotonin receptor antagonist|Dopamine receptor antagonist	DRD4|DRD2|DRD3|HTR2A|ADRA1A|ADRA1B|CHRM1|DRD1|HRH1|HRH4|HTR1A|HTR1B|HTR1D|HTR1E|HTR2C|HTR6|HTR7|CYP2C19|ADRA1D|ADRA2A|ADRA2B|ADRA2C|CALY|CHRM2|CHRM3|CHRM4|CHRM5|DRD5|HTR1F|HTR2B|HTR3A|HTR5A	-0.3566	-1.2634	0.9633
SAR-245409	PI3K inhibitor	MTOR|PIK3CG	-0.3566	-1.2635	0.9633
biotin	Vitamin B	ACACA|ACACB|HLCS|MCCC1|MCCC2|PC|PCCA|PCCB|SLC5A6	-0.3566	-1.2636	0.9633
idelalisib	PI3K inhibitor	PIK3CD|PIK3CG|CCL3|CCL4|PIK3CA|PIK3CB	-0.3565	-1.263	0.9633
vilazodone	Serotonin receptor antagonist	HTR1A|SLC6A4|CYP2C19|CYP2E1|DRD2|DRD3|HRH1|HTR4	-0.3565	-1.263	0.9633
CPI-1189	TNF inhibitor	TNF	-0.3565	-1.2632	0.9633
BRD-K33396764	Omega 3 fatty acid stimulant	ELOVL4|FADS1|FADS2|FFAR1|FFAR4|PTGS2|SLC8A1|TRPV1	-0.3565	-1.2632	0.9633
dydrogesterone	Progesterone receptor agonist	PGR	-0.3565	-1.2633	0.9633
nabumetone	Cyclooxygenase inhibitor	PTGS2|AKR1C3|CYP2B6|CYP2C19|CYP2E1|PTGS1	-0.3564	-1.2627	0.9633
umbelliferone	Cyclooxygenase inhibitor	CA9	-0.3564	-1.2629	0.9633
KU-0063794	MTOR inhibitor	MTOR	-0.3563	-1.2624	0.9633
ryuvidine	Histone lysine methyltransferase inhibitor	CDK4|CDK2	-0.3563	-1.2625	0.9633
firategrast	Integrin inhibitor	ITGA4|ITGB1|ITGB7	-0.3562	-1.262	0.9633
ABT-751	Tubulin inhibitor	TUBB	-0.3561	-1.2616	0.9633
SGC-707	PRMT inhibitor	PRMT3	-0.3561	-1.2616	0.9633
oxprenolol	Adrenergic receptor antagonist	ADRB1|ADRB2	-0.3561	-1.2616	0.9633
siguazodan	Phosphodiesterase inhibitor	PDE3A	-0.3561	-1.2616	0.9633
AMD-11070	CC chemokine receptor antagonist	CXCR4	-0.3561	-1.2616	0.9633
pimecrolimus	Calcineurin inhibitor	FKBP1A|CYP3A5|MTOR	-0.356	-1.2613	0.9633
devazepide	CCK receptor antagonist	CCKAR	-0.356	-1.2614	0.9633
sirolimus	MTOR inhibitor	MTOR|FKBP1A|CCR5|FGF2	-0.3559	-1.2609	0.9633
RS-67333	Serotonin receptor agonist	HTR4	-0.3559	-1.2611	0.9633
prazosin	Adrenergic receptor antagonist	ADRA1A|ADRA1B|ADRA1D|ADRA2A|ADRA2B|ADRA2C|CDK1|KCNH2|KCNH6|KCNH7	-0.3559	-1.2612	0.9633
rutin	Antioxidant|Capillary stabilizing agent|Nitric oxide scavenger	AKR1C3|AKR1B1	-0.3557	-1.2602	0.9633
tranilast	Angiogenesis inhibitor	IDO1|IFNG|IL10|IL2|IL4|SLC22A12|TGFB1|TNF|TRPV2|HPGDS|HRH1	-0.3556	-1.2599	0.9629
GSK-2334470	PDK inhibitor	PDPK1|AURKA|AURKB|PDK1	-0.3556	-1.2601	0.9632
thioperamide	Histamine receptor antagonist	HRH3|HRH4	-0.3555	-1.2595	0.9621
CGP-12177	Adrenergic receptor agonist	ADRB3|ADRB1|ADRB2	-0.3555	-1.2595	0.9622
niacin	NADPH inhibitor|Vitamin B	HCAR2|HCAR3|DGAT2|HCAR1|NNMT|QPRT	-0.3555	-1.2595	0.9623
kawain	Calcium channel blocker|MTOR inhibitor|Sodium channel inhibitor	MTOR	-0.3555	-1.2596	0.9623
dorzolamide	Carbonic anhydrase inhibitor	CA2|CA1|CA12|CA14|CA4|CA7	-0.3555	-1.2598	0.9627
mercaptopurine	Immunosuppressant|Protein synthesis inhibitor|Purine antagonist	HPRT1|IMPDH1|IMPDH2|PPAT	-0.3554	-1.2592	0.9612
XMD-1150	LRRK inhibitor	LRRK2	-0.3554	-1.2593	0.9617
phenformin	AMPK activator	KCNJ8|PRKAA1	-0.3554	-1.2594	0.9619
GP-1a	Cannabinoid receptor agonist	CNR2	-0.3553	-1.2588	0.9592
lomerizine	Calcium channel blocker	ABCB1|CACNA1B|SCN5A	-0.3553	-1.2589	0.9595
TPCA-1	IKK inhibitor	IKBKB	-0.3553	-1.2591	0.9608
MRS-1220	Adenosine receptor antagonist	ADORA3|ADORA2B	-0.3552	-1.2585	0.9548
Ro-4987655	MEK inhibitor	MAP2K1	-0.3552	-1.2586	0.9554
brinzolamide	Carbonic anhydrase inhibitor	CA2|CA7|CA1|CYP2B6|CYP2C8|CA12|CA14|CA4|CA5A	-0.3551	-1.2583	0.9541
macelignan	Antioxidant|Anti-inflammatory	PPARA|PPARG	-0.355	-1.2577	0.952
triamcinolone	Glucocorticoid receptor agonist	NR3C1|SERPINA6	-0.355	-1.2578	0.9523
losartan	Angiotensin receptor antagonist	AGTR1	-0.355	-1.2578	0.9523
travoprost	Prostanoid receptor agonist	PTGFR	-0.355	-1.258	0.9532
nilotinib	Bcr-Abl inhibitor|Abl inhibitor	ABL1|KIT|BCR|CYP2B6|CYP2C8|DDR1|DDR2|PDGFRA	-0.3549	-1.2574	0.9503
BRD-K97440753	Adrenergic receptor antagonist|Prolactin inhibitor	HTR2A|ADRA1A|ADRB1|DRD1|DRD2|DRD3|DRD4|DRD5|HTR1A|HTR3A|HTR4|HTR5A|HTR6|HTR7	-0.3549	-1.2574	0.9503
desipramine	Tricyclic antidepressant	SLC6A2|SLC6A4|ADRA1A|ADRA1B|ADRA1D|ADRA2A|ADRA2B|ADRA2C|ADRB1|ADRB2|CHRM1|CHRM2|CHRM3|CHRM4|CHRM5|DRD2|HRH1|HTR1A|HTR2A|HTR2C|SMPD1	-0.3549	-1.2576	0.9512
VU-0400195-3	Glutamate receptor antagonist	GRM4	-0.3549	-1.2576	0.9514
rotigotine	Dopamine receptor agonist	DRD2|DRD3|DRD4|DRD1|DRD5|ADRA2B|HTR1A	-0.3547	-1.2567	0.9465
eplerenone	Cytochrome P450 inhibitor	NR3C2|CYP3A5	-0.3547	-1.2567	0.9469
NVP-BGJ398	FGFR inhibitor	FGFR1|FGFR2|FGFR3|FGFR4|KDR	-0.3547	-1.2568	0.9475
piribedil	Dopamine receptor agonist	DRD2|DRD3|ADRA2A|ADRA1A|ADRA2C|DRD4|HTR1A|HTR2B	-0.3546	-1.2563	0.935
methoxsalen	DNA inhibitor	CYP1A2|ACHE|CYP1A1|CYP2A13|CYP2A6|CYP3A4	-0.3546	-1.2563	0.9365
kavain	Calcium channel blocker|Sodium channel inhibitor	MTOR	-0.3546	-1.2564	0.939
coumarin	Vitamin K antagonist	CA1|CA12|CA14|CA2|CA4|CA6|CA9|CYP2A6	-0.3546	-1.2565	0.9441
imipramine	Norepinephrine inhibitor|Serotonin reuptake inhibitor	SLC6A2|SLC6A4|CHRM2|CYP2C19|ADRA1A|ADRA1B|ADRA1D|CHRM1|CHRM3|CHRM4|CHRM5|DRD1|DRD2|DRD5|HRH1|HTR1A|HTR2A|HTR2C|HTR6|HTR7|KCND2|KCND3|KCNH1|KCNH2|SLC6A3	-0.3546	-1.2566	0.9446
pazopanib	VEGFR inhibitor|KIT inhibitor|PDGFR inhibitor	KDR|KIT|FLT1|FLT4|PDGFRB|PDGFRA|BRAF|CYP2B6|CYP2C8|CYP2E1|DDR2|CSF1R|FGF1|FGFR1|FGFR3|ITK|SH2B3	-0.3545	-1.256	0.9317
KIN001-242	Protein kinase inhibitor	RPS6KA3	-0.3545	-1.2562	0.9343
QL-XI-92	DDR1 inhibitor	DDR1	-0.3544	-1.2556	0.9298
PX-12	Thioredoxin inhibitor	TXN|TXNRD1|TXNRD2	-0.3544	-1.2558	0.9306
fingolimod	Immunosuppressant|Sphingosine 1 phosphate receptor agonist	S1PR1|S1PR5|S1PR3|S1PR4|CYP2E1|CYP4F2|SPHK1	-0.3544	-1.2558	0.9306
diphenoxylate	Opioid receptor agonist	OPRM1	-0.3543	-1.2554	0.9295
oxybuprocaine	Anesthetic - local	SCN10A	-0.3542	-1.2549	0.9295
acalabrutinib	BTK inhibitor	BTK	-0.3542	-1.2549	0.9295
Ro-4987655	MEK inhibitor	MAP2K1	-0.3542	-1.2551	0.9295
cytarabine	Ribonucleotide reductase inhibitor	POLA1|POLB|POLD1|POLE	-0.3542	-1.2551	0.9295
reserpine	Vesicular monoamine transporter inhibitor	SLC18A2|SLC18A1	-0.3541	-1.2546	0.9295
metolazone	Carbonic anhydrase inhibitor	SLC12A3|CA2|CA7	-0.3541	-1.2546	0.9295
GSK-J4	Histone lysine demethylase inhibitor	KDM6A|KDM6B|TNF	-0.3541	-1.2546	0.9295
CD-437	Retinoid receptor agonist	RARG	-0.3541	-1.2547	0.9295
TWS-119	GSK inhibitor	GSK3B|JUN|MYC	-0.354	-1.2543	0.9295
L-741626	Dopamine receptor antagonist	DRD2	-0.354	-1.2543	0.9295
GSK-461364	PLK inhibitor	PLK1	-0.354	-1.2543	0.9295
BX-795	IKK inhibitor	PDPK1|IKBKE|TBK1|CDK2|CHEK1|GSK3B|KDR|PDK1	-0.354	-1.2544	0.9295
maprotiline	Norepinephrine inhibitor|Tricyclic antidepressant	SLC6A2|ADRA1A|ADRA1B|ADRA1D|ADRA2A|ADRA2B|ADRA2C|CHRM1|CHRM2|CHRM3|CHRM4|CHRM5|DRD2|HRH1|HTR2A|HTR2C|HTR7	-0.3539	-1.2538	0.9293
erythromycin	NFKB inhibitor	MLNR	-0.3539	-1.2539	0.9295
ceritinib	ALK inhibitor	ALK|FLT3|IGF1R|INSR|TSSK1B	-0.3539	-1.2541	0.9295
PF-750	FAAH inhibitor	FAAH	-0.3538	-1.2535	0.9284
repaglinide	Insulin secretagogue	ABCC8|KCNJ11|CYP2C8|CYP3A5|INS|PPARG	-0.3538	-1.2535	0.9287
PLX-4720	RAF inhibitor	BRAF|KDR	-0.3538	-1.2537	0.9292
AG-494	EGFR inhibitor|Tyrosine kinase inhibitor	EGFR	-0.3538	-1.2538	0.9293
AZD-2014	MTOR inhibitor	MTOR	-0.3537	-1.2531	0.922
sotrastaurin	PKC inhibitor	PRKCA|PRKCB|PRKCQ|PRKCD|PRKCE|PRKCH	-0.3537	-1.2531	0.9223
AZ-628	RAF inhibitor	BRAF|RAF1	-0.3537	-1.2532	0.9227
O-2050	Cannabinoid receptor antagonist	CNR1	-0.3537	-1.2532	0.9232
cholic-acid	Bile acid	CES1|FECH|PLA2G1B|ADH1C|COX1|COX2|COX3|COX4I1|COX5A|COX5B|COX6A2|COX6B1|COX6C|COX7A1|COX7B|COX7C|COX8A|ESRRG|FABP6|GPBAR1	-0.3536	-1.2531	0.9217
ALW-II-38-3	Ephrin inhibitor	DDR1	-0.3535	-1.2524	0.9014
testosterone	Androgen receptor agonist	AR|CYP2C19|CYP2C8|CYP3A5|CYP19A1	-0.3535	-1.2525	0.9018
NBI-27914	CRF receptor antagonist	CRHR1	-0.3535	-1.2526	0.9126
mefenamic-acid	Cyclooxygenase inhibitor	PTGS2|PTGS1|KCNQ1|TRPM3	-0.3535	-1.2526	0.913
BRD-A49765801	Glucocorticoid receptor agonist	NR3C1|SERPINA6	-0.3535	-1.2527	0.9135
obatoclax	BCL inhibitor	BCL2|BCL2L1|MCL1	-0.3535	-1.2527	0.9138
apigenin	Casein kinase inhibitor|Cell proliferation inhibitor|Cytochrome P450 inhibitor	CYP1A2|MAOA|ODC1|XDH|AKR1B1|AR|CDK6|CFTR|CYP19A1|CYP1B1|HSD17B1	-0.3534	-1.2522	0.9007
hymecromone	Monoamine oxidase inhibitor	MAOA|MAOB	-0.3534	-1.2523	0.9009
daunorubicin	RNA synthesis inhibitor|Topoisomerase inhibitor	TOP2A|TOP2B	-0.3534	-1.2523	0.901
bavisant	Histamine receptor antagonist	HRH3	-0.3533	-1.2517	0.8999
metatinib	Bcr-Abl inhibitor	KDR|MET|ABL1|BCR	-0.3533	-1.2518	0.9003
bis-tyrphostin	EGFR inhibitor	EGFR	-0.3533	-1.2519	0.9003
afatinib	EGFR inhibitor	EGFR|ERBB2|ERBB4	-0.3533	-1.2519	0.9003
WZ-3146	EGFR inhibitor	EGFR	-0.3532	-1.2514	0.8979
PTB1	AMPK activator	PTPN1	-0.3532	-1.2515	0.8986
bendroflumethiazide	Sodium channel inhibitor	SLC12A3|CA1|CA2|CA4|KCNMA1|SLC12A1	-0.3532	-1.2515	0.8987
diethylcarbamazine	Lipoxygenase inhibitor	ALOX5|PTGS1	-0.3532	-1.2516	0.8997
thioperamide	Histamine receptor antagonist	HRH3|HRH4	-0.3531	-1.251	0.8897
asenapine	Dopamine receptor antagonist|Serotonin receptor antagonist	DRD2|HTR2A|DRD1|HRH1|HTR1A|HTR1B|ADRA1A|ADRA2A|ADRA2B|ADRA2C|ADRB1|ADRB2|DRD3|DRD4|HRH2|HTR1D|HTR1E|HTR2B|HTR2C|HTR5A|HTR6|HTR7	-0.3531	-1.251	0.8898
tenovins	SIRT inhibitor|p53 activator	SIRT1|SIRT2	-0.353	-1.2506	0.8887
indobufen	Cyclooxygenase inhibitor|Platelet aggregation inhibitor	PTGS1|PTGS2	-0.353	-1.2509	0.8895
nutlin-3	MDM inhibitor	MDM2|TP53	-0.3529	-1.2504	0.8869
ibudilast	Phosphodiesterase inhibitor|Leukotriene receptor antagonist	PDE4A|PDE4B|PDE4C|MIF|PDE10A|PDE4D|TLR4|PDE3A|CYSLTR1|PDE11A|IL1B|IL6|PDE5A	-0.3529	-1.2505	0.8875
lonidamine	Glucokinase inhibitor	GCK	-0.3528	-1.2499	0.8842
fulvestrant	Estrogen receptor antagonist	ESR1|EPHX2|ESR2|GPER1	-0.3528	-1.25	0.8845
sparfosic-acid	Aspartate carbamoyltransferase inhibitor	CAD	-0.3528	-1.25	0.8845
ALX-5407	Glycine transporter inhibitor	SLC6A9	-0.3527	-1.2495	0.8786
glimepiride	Insulin secretagogue	ABCC8|KCNJ11|KCNJ1	-0.3527	-1.2498	0.8837
Y-39983	Rho associated kinase inhibitor	ROCK1|ROCK2	-0.3527	-1.2498	0.8837
valdecoxib	Cyclooxygenase inhibitor	PTGS2|CYP2C19|CA12	-0.3526	-1.2492	0.8771
quinidine	Sodium channel inhibitor	SCN5A|ABCB1|CYP2D6|KCNA5|KCNA7|KCNH1|KCNH2|KCNH5|KCNK1|KCNK6|SLC29A4	-0.3525	-1.249	0.8771
cetirizine	Histamine receptor antagonist	HRH1	-0.3525	-1.249	0.8771
vandetanib	EGFR inhibitor|RET tyrosine kinase inhibitor|VEGFR inhibitor	EGFR|KDR|RET|FLT1|FLT4|PTK6|TEK|FLT3|KIT|EPHA1|EPHA10|EPHA2|EPHA3|EPHA4|EPHA5|EPHA6|EPHA7|EPHA8|EPHB1|EPHB2|EPHB3|EPHB4|EPHB6|ERBB2|ERBB3|ERBB4|SRC|VEGFA	-0.3525	-1.249	0.8771
BRD-K47000838	Tubulin inhibitor	ACTB	-0.3524	-1.2486	0.876
pregnenolone	Glutamate receptor antagonist	PGR|CYP17A1|SULT2B1	-0.3524	-1.2488	0.877
etizolam	Benzodiazepine receptor agonist	GABRA1|GABRA2|GABRA3|GABRA5|PTAFR	-0.3523	-1.2482	0.8685
pasireotide	Somatostatin receptor agonist	SSTR1|SSTR2|SSTR3|SSTR5|GH1	-0.3523	-1.2483	0.8722
AP-26113	ALK inhibitor	ALK|EGFR	-0.3523	-1.2485	0.8753
atomoxetine	Norepinephrine inhibitor	SLC6A2|SLC6A3|SLC6A4|GRIN1|GRIN2A|GRIN2B|GRIN2C|GRIN2D|GRIN3A|GRIN3B	-0.3522	-1.2478	0.8685
tramiprosate	Beta amyloid inhibitor	APP	-0.3521	-1.2475	0.8629
L-741626	Dopamine receptor antagonist	DRD2	-0.352	-1.2472	0.8621
LY-225910	CCK receptor antagonist	CCKBR	-0.352	-1.2472	0.8621
BRD-A49765801	Glucocorticoid receptor agonist	NR3C1|SERPINA6	-0.352	-1.2472	0.8621
rebastinib	Bcr-Abl inhibitor|TIE tyrosine kinase inhibitor|VEGFR inhibitor	ABL1|BCR|FLT3|FGR|HCK|KDR|LYN|TEK|SRC	-0.3519	-1.2469	0.8621
metoclopramide	Dopamine receptor antagonist|Serotonin receptor antagonist	DRD2|HTR4|HTR3A|CHRM1|HTR3B	-0.3519	-1.2469	0.8621
AV-608	Tachykinin antagonist	TACR1	-0.3518	-1.2464	0.8618
AR-C133057XX	Nitric oxide synthase inhibitor	NOS2	-0.3518	-1.2466	0.8621
epothilone	Tubulin inhibitor	TUBB	-0.3518	-1.2467	0.8621
ciprofibrate	PPAR receptor agonist	PPARA|LPL	-0.3517	-1.2461	0.8595
tosedostat	Peptidase inhibitor	ANPEP|NPEPPS|LAP3	-0.3517	-1.2462	0.8599
brexpiprazole	Dopamine receptor antagonist	DRD2|HTR1A|HTR2A|DRD3	-0.3517	-1.2462	0.8603
naltrindole	Opioid receptor antagonist	OPRD1|OPRK1|OPRM1	-0.3517	-1.2463	0.8614
CGP-7930	GABA receptor antagonist|GABA receptor agonist	GABBR1	-0.3516	-1.2457	0.8586
EMD-53998	Phosphodiesterase inhibitor	PDE3A|TNNC1	-0.3516	-1.2458	0.8587
metergoline	Dopamine receptor agonist|Serotonin receptor antagonist	HTR2A|DRD2|HTR1A|HTR1B|HTR1D|HTR1E|HTR1F|HTR2B|HTR2C|HTR5A|HTR6|HTR7	-0.3515	-1.2455	0.8586
AZD-7687	Diacylglycerol O acyltransferase inhibitor	DGAT1	-0.3515	-1.2456	0.8586
dacinostat	HDAC inhibitor	HDAC1|HDAC2|HDAC3|HDAC4|HDAC5|HDAC6|HDAC7|HDAC8|HDAC9	-0.3513	-1.2446	0.8583
vinpocetine	Phosphodiesterase inhibitor|Sodium channel blocker	PDE1A|SCN10A|PDE1C	-0.3513	-1.2446	0.8584
CGP-60474	CDK inhibitor	CDK1|CDK2	-0.3513	-1.2447	0.8585
idalopirdine	Serotonin receptor antagonist	HTR6	-0.3513	-1.2448	0.8585
triptolide	RNA polymerase inhibitor	CYP2C19|RELA	-0.3512	-1.2443	0.8575
erlotinib	EGFR inhibitor	EGFR|NR1I2	-0.3512	-1.2443	0.8576
DCPIB	Chloride channel blocker|Gap junction modulator|Glutamate inhibitor	SLC1A2	-0.3512	-1.2444	0.8577
ICI-204448	Opioid receptor agonist	OPRK1	-0.3511	-1.244	0.8524
primaquine	Antimalarial|DNA inhibitor	KRT7|NQO2	-0.3511	-1.2442	0.8561
R-428	AXL kinase inhibitor	AXL	-0.351	-1.2435	0.8524
nepafenac	Cyclooxygenase inhibitor	PTGS2|PTGS1	-0.351	-1.2436	0.8524
imipramine	Norepinephrine inhibitor|Serotonin reuptake inhibitor	SLC6A2|SLC6A4|CHRM2|CYP2C19|ADRA1A|ADRA1B|ADRA1D|CHRM1|CHRM3|CHRM4|CHRM5|DRD1|DRD2|DRD5|HRH1|HTR1A|HTR2A|HTR2C|HTR6|HTR7|KCND2|KCND3|KCNH1|KCNH2|SLC6A3	-0.3509	-1.2432	0.8524
GDC-0834	BTK inhibitor	BTK	-0.3509	-1.2432	0.8524
pentoxifylline	Phosphodiesterase inhibitor	TNF|ADORA2A|PDE4A|PDE4B|PDE5A|ACHE|CHIA|ADORA1|ADORA2B|ADRA2B|NT5E|PDE10A|PDE1A|PDE1B|PDE1C|PDE2A|PDE3A|PDE3B|PDE4C|PDE4D|PDE6A|PDE6B|PDE6C|PDE6D|PDE6G|PDE6H|PDE7A|PDE7B|PDE8A|PDE8B|PDE9A	-0.3509	-1.2433	0.8524
mycophenolate-mofetil	Inosine monophosphate dehydrogenase inhibitor|Dehydrogenase inhibitor|Hydroxycarboxylic acid receptor agonist|Immunosuppressant|Inositol monophosphatase inhibitor	IMPDH1|IMPDH2|HCAR2	-0.3509	-1.2433	0.8524
CP-673451	PDGFR inhibitor	PDGFRB|KIT|PDGFRA	-0.3508	-1.2429	0.8524
oxybutynin	Acetylcholine receptor antagonist	CHRM3|CHRM2|CHRM1|CHRM4	-0.3508	-1.2431	0.8524
CPI-613	PDK inhibitor	PDHA1|OGDH	-0.3507	-1.2425	0.8524
idalopirdine	Serotonin receptor antagonist	HTR6	-0.3507	-1.2425	0.8524
NU-1025	PARP inhibitor|DNA dependent protein kinase inhibitor	PARP1	-0.3507	-1.2426	0.8524
nobiletin	MEK inhibitor	ABCB1|TYR|MAP2K1	-0.3507	-1.2426	0.8524
vorinostat	HDAC inhibitor	HDAC1|HDAC2|HDAC3|HDAC6|HDAC8|HDAC10|HDAC11|HDAC5|HDAC9	-0.3507	-1.2427	0.8524
cyclopentolate	Acetylcholine receptor antagonist	CHRM1	-0.3506	-1.2423	0.8524
bis-tyrphostin	EGFR inhibitor	EGFR	-0.3506	-1.2423	0.8524
maprotiline	Norepinephrine reuptake inhibitor|Tricyclic antidepressant	SLC6A2|ADRA1A|ADRA1B|ADRA1D|ADRA2A|ADRA2B|ADRA2C|CHRM1|CHRM2|CHRM3|CHRM4|CHRM5|DRD2|HRH1|HTR2A|HTR2C|HTR7	-0.3506	-1.2424	0.8524
tolazamide	ATP channel blocker	ABCC8|KCNJ1|KCNJ10|KCNJ11	-0.3505	-1.242	0.8524
BRD-K47869605	Tubulin inhibitor	IGF1R|TOP2A|TUBA4A|TUBB	-0.3504	-1.2414	0.8524
BRD-K10016611	Acetylcholinesterase inhibitor	ACHE	-0.3503	-1.2411	0.8524
blonanserin	Dopamine receptor antagonist|Serotonin receptor antagonist	DRD2|HTR2A	-0.3503	-1.2412	0.8524
BRD-K33396764	Omega 3 fatty acid stimulant	ELOVL4|FADS1|FADS2|FFAR1|FFAR4|PTGS2|SLC8A1|TRPV1	-0.3503	-1.2412	0.8524
roflumilast	Phosphodiesterase inhibitor	PDE4A|PDE4B|PDE4C|PDE4D|CYP2B6|CYP2C19	-0.3503	-1.2413	0.8524
ICI-192605	Thromboxane receptor antagonist	TBXA2R	-0.3502	-1.2407	0.8524
AG-490	EGFR inhibitor|ERBB2 inhibitor|JAK inhibitor	JAK2|JAK3|STAT3|EGFR	-0.3502	-1.2408	0.8524
etoricoxib	Cyclooxygenase inhibitor	PTGS2	-0.3502	-1.2409	0.8524
rosiglitazone	PPAR receptor agonist|Insulin sensitizer	PPARG|CYP2C8|INS|ACSL4|FFAR1|TRPC5|TRPM3	-0.3502	-1.241	0.8524
metoclopramide	Dopamine receptor antagonist|Serotonin receptor antagonist	DRD2|HTR4|HTR3A|CHRM1|HTR3B	-0.3502	-1.241	0.8524
rescinnamine	ACE inhibitor	ACE	-0.3502	-1.241	0.8524
BRD-K34533029	EGFR inhibitor	EGFR	-0.3501	-1.2405	0.8524
L-693403	Sigma receptor agonist|Sigma receptor antagonist	DRD2|SIGMAR1	-0.3501	-1.2405	0.8524
KU-0063794	MTOR inhibitor	MTOR	-0.35	-1.24	0.8524
ibrutinib	BTK inhibitor	BTK|BLK|BMX	-0.3498	-1.2393	0.8524
pyrazolanthrone	JNK inhibitor	MAPK10|MAPK8|MAPK9|TTK|LRRK2|MAPK8IP1	-0.3498	-1.2394	0.8524
nutlin-3	MDM inhibitor	MDM2|TP53	-0.3497	-1.2389	0.8524
levonorgestrel	Estrogen receptor agonist|Glucocorticoid receptor antagonist|Progesterone receptor agonist|Progesterone receptor antagonist	PGR|CYP2E1|AR|ESR1|SRD5A1	-0.3497	-1.239	0.8524
telotristat	Serotonin receptor antagonist|Serotonin release inhibitor	TPH1	-0.3496	-1.2387	0.8524
GSK-1070916	Aurora kinase inhibitor	AURKB|AURKC|AURKA|CYP2D6|CYP3A4	-0.3495	-1.2384	0.8524
IOX2	HIF Inhibitor	EGLN1|KDM2A|KDM5C	-0.3495	-1.2384	0.8524
AZD-1480	JAK inhibitor	JAK1|JAK2|JAK3	-0.3495	-1.2385	0.8524
brinzolamide	Carbonic anhydrase inhibitor	CA2|CA7|CA1|CYP2B6|CYP2C8|CA12|CA14|CA4|CA5A	-0.3495	-1.2385	0.8524
SDZ-205-557	Serotonin receptor antagonist	HTR4|HTR3A|HTR3B	-0.3494	-1.2379	0.8524
indobufen	Cyclooxygenase inhibitor|Platelet aggregation inhibitor	PTGS1|PTGS2	-0.3494	-1.238	0.8524
naproxen	Cyclooxygenase inhibitor	PTGS2|PTGS1	-0.3494	-1.2382	0.8524
WZ-4002	EGFR inhibitor	EGFR|ERBB2	-0.3493	-1.2376	0.8524
FK-888	Tachykinin antagonist	TACR1|TACR2	-0.3493	-1.2377	0.8524
GDC-0199	BCL inhibitor	BCL2	-0.3493	-1.2378	0.8524
propentofylline	Adenosine receptor antagonist|Phosphodiesterase inhibitor	ACHE|PDE1A	-0.3493	-1.2378	0.8524
ABT-239	Histamine receptor antagonist	HRH3|HRH1|HRH2	-0.3492	-1.2371	0.8452
pizotifen	Serotonin receptor antagonist	HTR2A|HTR1A|HTR2C	-0.3492	-1.2372	0.8454
fluphenazine	Dopamine receptor antagonist	DRD2|DRD1|CHRNA7|CALM1|DRD5|HRH1|HTR2A|HTR6|HTR7	-0.3492	-1.2372	0.8455
testosterone	Androgen receptor agonist	AR|CYP2C19|CYP2C8|CYP3A5|CYP19A1	-0.3492	-1.2373	0.8468
VX-745	P38 MAPK inhibitor	MAPK14|MAPK11|MAPK12	-0.3492	-1.2374	0.8477
BRD-K33211335	Glutamate receptor antagonist|Sigma receptor agonist	SIGMAR1|CYP3A5|GRIN1|CHRNA2|CHRNA3|CHRNA4|CHRNA7|CHRNB2|CHRNB4|CYBA|CYBB|GRIN3A|NCF1|NCF2|NCF4|OPRD1|OPRK1|OPRM1|PGRMC1|RAC1|RAC2|SLC6A2|SLC6A4	-0.3491	-1.2368	0.8449
nifedipine	Calcium channel blocker	CACNA1C|CACNA1D|CACNA1S|CACNA1F|CACNA2D1|CYP3A5|CACNA1H|CACNB2|CALM1|GLRA1|GLRA3|GLRB|KCNA1|KCNA5|NR1I2|TRPM3	-0.3491	-1.2368	0.8449
ceritinib	ALK inhibitor	ALK|FLT3|IGF1R|INSR|TSSK1B	-0.3489	-1.2361	0.8394
PD-160170	Neuropeptide receptor antagonist	NPY1R	-0.3489	-1.2361	0.8394
BRD-K28761384	Dopamine receptor antagonist	DRD2|DRD1|ADRA1A|ADRA2A|DRD5|HRH1|HTR2A	-0.3489	-1.2362	0.8394
melatonin	Melatonin receptor agonist|Nitric oxide synthase inhibitor	MTNR1A|MTNR1B|TH|ASMT|CALM1|CALR|EPX|ESR1|HTR2B|MPO|NQO2|RORB	-0.3489	-1.2363	0.8394
atovaquone	Mitochondrial inhibitor	DHODH	-0.3489	-1.2363	0.8401
lapatinib	EGFR inhibitor|ERBB2 inhibitor	EGFR|ERBB2|CYP3A5	-0.3489	-1.2364	0.8434
ribavirin	Antiviral	IMPDH1|ADK|ENPP1|IMPDH2|NT5C2	-0.3488	-1.2357	0.8394
estropipate	Estrogen receptor agonist	ESR1|ESR2	-0.3488	-1.2358	0.8394
topiramate	Carbonic anhydrase inhibitor|Glutamate receptor antagonist|Kainate receptor antagonist	CA2|CA4|GRIK1|GRIA1|SCN5A|GABRA1|GABRA2|GABRA3|GABRA4|GABRA5|GABRA6|GABRB1|GABRB2|GABRB3|GABRD|GABRE|GABRG1|GABRG2|GABRG3|GABRP|GABRQ|SCN1A|CYP2C19|CYP3A4|CA1|CA12|CA7|GRIA2|GRIA3|GRIA4|GRIK2|GRIK3|GRIK4|GRIK5|SCN10A|SCN11A|SCN2A|SCN3A|SCN4A|SCN7A|SCN8A|SCN9A	-0.3488	-1.2358	0.8394
ginkgolide-b	Platelet activating factor receptor antagonist|GABA receptor antagonist|Glycine receptor antagonist|Immunosuppressant|Peptidase inhibitor|Protease inhibitor|Reducing agent	PTAFR|GLRA1|GLRB|GLRA2|GLRA3|HTR3A|HTR3B	-0.3488	-1.2358	0.8394
carbamazepine	Carboxamide antiepileptic	SCN1A|SCN3A|SCN5A|ABCB1|CYP1A2|CYP3A4|SCN10A|SCN11A|SCN2A|SCN4A|SCN7A|SCN8A|SCN9A	-0.3488	-1.236	0.8394
piracetam	Acetylcholine receptor agonist	GRIA1|GRIA2|GRIA3|GRIA4	-0.3487	-1.2354	0.8394
ostarine	Androgen receptor antagonist	AR	-0.3487	-1.2355	0.8394
PD-0325901	MEK inhibitor|MAP kinase inhibitor|Protein kinase inhibitor	MAP2K1|MAP2K2	-0.3487	-1.2356	0.8394
JWE-035	Aurora kinase inhibitor	AURKA	-0.3487	-1.2356	0.8394
SAR-245409	PI3K inhibitor	MTOR|PIK3CG	-0.3486	-1.2351	0.8394
lomustine	DNA inhibitor	STMN4	-0.3486	-1.2353	0.8394
BD-1047	Adrenergic receptor antagonist	SIGMAR1	-0.3486	-1.2353	0.8394
argatroban	Thrombin inhibitor	F2|CYP3A5	-0.3485	-1.2347	0.8394
SB-415286	GSK inhibitor	GSK3B|GSK3A|RPS6KB1	-0.3485	-1.2348	0.8394
diphemanil	Acetylcholine receptor antagonist	CHRM3	-0.3485	-1.235	0.8394
alfaxalone	Chloride channel activator|GABA receptor agonist	HSD11B1|GABBR1	-0.3485	-1.235	0.8394
triflupromazine	Dopamine receptor antagonist	DRD2|HTR2B|CHRNA7|CHRM1|CHRM2|DRD1	-0.3484	-1.2343	0.8394
ruxolitinib	JAK inhibitor	JAK1|JAK2|TYK2|JAK3	-0.3484	-1.2344	0.8394
bavisant	Histamine receptor antagonist	HRH3	-0.3484	-1.2345	0.8394
resatorvid	TLR antagonist	TLR4	-0.3484	-1.2346	0.8394
mometasone	Glucocorticoid receptor agonist|Immunosuppressant	NR3C1	-0.3484	-1.2346	0.8394
stiripentol	GABA receptor antagonist	ABAT|SCN1A|SCN3A|GABRA3	-0.3483	-1.234	0.8394
pomalidomide	Angiogenesis inhibitor|TNF inhibitor	CRBN|TNF|CYP2C19|PTGS2	-0.3483	-1.2341	0.8394
MK-3207	Calcitonin antagonist	CALCA|CALCRL|RAMP1	-0.3483	-1.2342	0.8394
AR-C133057XX	Nitric oxide synthase inhibitor	NOS2	-0.3482	-1.2336	0.8394
R-547	CDK inhibitor	CDK2|CDK1|CDK4|CCND1|CCNE1|CDK7	-0.3482	-1.2338	0.8394
ergocornine	Dopamine receptor agonist	DRD2	-0.3481	-1.2333	0.8394
voxtalisib	MTOR inhibitor|PI3K inhibitor	MTOR|PIK3CA	-0.3481	-1.2334	0.8394
reichstein	Androgen receptor antagonist	AR	-0.3481	-1.2335	0.8394
proguanil	Dihydrofolate reductase inhibitor	CYP2C19|DHFR	-0.3481	-1.2335	0.8394
VX-745	P38 MAPK inhibitor	MAPK14|MAPK11|MAPK12	-0.3481	-1.2335	0.8394
loperamide	Opioid receptor agonist	OPRM1|OPRD1|CYP2B6|CYP2C8|NPR2|CACNA1A|CALM1|OPRK1|POMC	-0.3481	-1.2335	0.8394
fasudil	Rho associated kinase inhibitor	ROCK1|ROCK2|PKIA|PRKACA	-0.3481	-1.2335	0.8394
MLN-0128	MTOR inhibitor	MTOR|PIK3CA|PIK3CD|PIK3CG	-0.3479	-1.2325	0.8394
bambuterol	Adrenergic receptor agonist	ADRB2|CYP2D6|BCHE	-0.3479	-1.2325	0.8394
auranofin	NFKB inhibitor	TXNRD1|TXNRD2|IKBKB|PRDX5|TRPA1	-0.3479	-1.2326	0.8394
fexofenadine	Histamine receptor antagonist	HRH1	-0.3479	-1.2327	0.8394
diltiazem	Calcium channel blocker	CACNA1C|CYP3A5|CYP3A7|CACNA1S|CACNA2D1|CACNG1|HTR3A|KCNA5	-0.3479	-1.2328	0.8394
refametinib	MEK inhibitor	MAP2K1|MAP2K2	-0.3478	-1.2325	0.8394
auranofin	NFKB inhibitor	TXNRD1|TXNRD2|IKBKB|PRDX5|TRPA1	-0.3478	-1.2325	0.8394
almorexant	Orexin receptor antagonist	HCRTR1|HCRTR2	-0.3477	-1.2319	0.8394
PCO-400	Potassium channel activator	KCNJ8|ABCC9	-0.3476	-1.2316	0.8394
azacitidine	DNA methyltransferase inhibitor	DNMT1|DNMT3A	-0.3475	-1.2313	0.8394
lansoprazole	Proton pump inhibitor	ATP4A|CYP2C19|CYP3A4|CYP3A5|ATP4B	-0.3475	-1.2314	0.8394
famotidine	Histamine receptor antagonist	HRH2	-0.3474	-1.2308	0.8387
phenolphthalein	Indicator dye	UGT1A9	-0.3474	-1.2308	0.8387
mirodenafil	Phosphodiesterase inhibitor	PDE5A	-0.3474	-1.2309	0.8387
benazepril	ACE inhibitor	ACE	-0.3473	-1.2304	0.8387
axitinib	VEGFR inhibitor|PDGFR inhibitor	KDR|FLT1|FLT4|CYP2C19|CYP3A5|KIT|PDGFRB|CSF1|PLK4	-0.3473	-1.2305	0.8387
pranlukast	Leukotriene receptor antagonist	CYSLTR1|CYSLTR2|IL5|MUC2|NFKB1|RNASE3|TNF	-0.3473	-1.2305	0.8387
GSK-256066	Phosphodiesterase inhibitor	PDE4A|PDE4B|PDE4C|PDE4D	-0.3473	-1.2307	0.8387
TCPOBOP	CAR agonist	NR1I3	-0.3472	-1.2301	0.8387
batimastat	Matrix metalloprotease inhibitor	MMP1|ADAM28|ADAMTS5|MMP12|MMP16|MMP2|MMP8	-0.3472	-1.2302	0.8387
metharbital	GABA receptor antagonist	GABRA1|GABRA2|GABRA3|GABRA4|GABRA5|GABRA6|GABRB1|GABRB2|GABRB3|GABRD|GABRE|GABRG1|GABRG2|GABRG3|GABRP|GABRQ|CHRNA4|CHRNA7|GRIA2|GRIK2	-0.3472	-1.2303	0.8387
tizanidine	Adrenergic receptor agonist	CYP1A2|ADRA2A|ADRA2B|ADRA2C|NISCH	-0.3472	-1.2303	0.8387
SU-11274	HGF receptor inhibitor|Tyrosine kinase inhibitor	MET	-0.3471	-1.2297	0.8387
STO-609	Calmodulin inhibitor	CAMKK1|CAMKK2	-0.3471	-1.2298	0.8387
dacarbazine	DNA alkylating agent	PGD|POLA2	-0.3471	-1.2299	0.8387
BRD-A94523291	Glucocorticoid receptor agonist	NR3C1	-0.3471	-1.23	0.8387
sotrastaurin	PKC inhibitor	PRKCA|PRKCB|PRKCQ|PRKCD|PRKCE|PRKCH	-0.347	-1.2296	0.8387
ilomastat	Matrix metalloprotease inhibitor	ACAN|ADAM28|MMP1|MMP12|MMP13|MMP14|MMP2|MMP3|MMP8|MMP9	-0.3469	-1.2292	0.8387
trimethobenzamide	Histamine receptor antagonist	DRD2	-0.3469	-1.2292	0.8387
aniracetam	Glutamate receptor agonist	GRIA1|DRD2|GRIA2|GRIA3|HTR2A|GRIA4	-0.3469	-1.2293	0.8387
loratadine	Histamine receptor antagonist	HRH1|CYP2C19|CYP3A5	-0.3468	-1.2286	0.8387
acrivastine	Histamine receptor antagonist	HRH1	-0.3468	-1.2289	0.8387
U-0126	MEK inhibitor	MAP2K1|MAP2K2|JAK2|AKT1|CHEK1|GSK3B|LCK|MAP2K7|MAPK1|MAPK11|MAPK12|MAPK14|MAPK8|PRKCA|RAF1|ROCK1|RPS6KB1|SGK1	-0.3468	-1.2289	0.8387
valdecoxib	Cyclooxygenase inhibitor	PTGS2|CYP2C19|CA12	-0.3468	-1.2289	0.8387
epinephrine	Adrenergic receptor agonist|Neurotransmitter	ADRA1A|ADRA1B|ADRA1D|ADRA2A|ADRA2B|ADRA2C|ADRB1|ADRB2|ADRB3|PAH|TNF	-0.3468	-1.2289	0.8387
flunisolide	Cytochrome P450 inhibitor	NR3C1	-0.3467	-1.2283	0.8387
SB-939	HDAC inhibitor	HDAC1|HDAC2|HDAC10|HDAC3|HDAC4|HDAC5|HDAC9	-0.3467	-1.2283	0.8387
etoposide	Topoisomerase inhibitor	TOP2A|TOP2B|CYP2E1|CYP3A5	-0.3467	-1.2285	0.8387
probenecid	Uricosuric	SLC22A6|SLC22A11|SLC22A8|ABCC1|TRPV2|PANX1|SLCO1C1	-0.3467	-1.2285	0.8387
escitalopram	Selective serotonin reuptake inhibitor (SSRI)	SLC6A4|CYP2C19|ADRA1A|CHRM1|HRH1|SLC6A2|SLC6A3	-0.3467	-1.2286	0.8387
PD-184352	MEK inhibitor	MAP2K1|MAP2K2|MAP3K1|MAP3K2	-0.3466	-1.2281	0.8387
monastrol	Kinesin inhibitor	KIF11	-0.3466	-1.2281	0.8387
JW-74	WNT inhibitor|Tankyrase inhibitor	TNKS|TNKS2	-0.3466	-1.2282	0.8387
SCH-442416	Adenosine receptor antagonist	ADORA1|ADORA2A	-0.3466	-1.2282	0.8387
lafutidine	Histamine receptor antagonist	HRH2	-0.3465	-1.2278	0.8387
perindopril	ACE inhibitor	ACE	-0.3465	-1.2278	0.8387
epirubicin	Topoisomerase inhibitor	TOP2A|CHD1	-0.3465	-1.2279	0.8387
dienestrol	Estrogen receptor agonist	ESR1	-0.3464	-1.2272	0.8311
phenoxybenzamine	Adrenergic receptor antagonist	ADRA2B|ADRA1A|ADRA1B|ADRA1D|ADRA2A|ADRA2C|ADRB2|CALM1	-0.3464	-1.2275	0.8366
AM-92016	Potassium channel antagonist	GRIN2B|GRIN1	-0.3463	-1.2269	0.8311
felbamate	Glutamate receptor antagonist	GRIN2A|GRIN2B|GRIN3A|GRIN1|GRIN2C|GRIN2D|GRIN3B	-0.3463	-1.2269	0.8311
epoxycholesterol	LXR agonist	NR1H3|NR1H2	-0.3463	-1.2269	0.8311
safingol	PKC inhibitor	PRKCA|TRPM3	-0.3463	-1.2271	0.8311
BRD-A92439610	Immunosuppressant|Corticosteroid agonist|Glucocorticoid receptor agonist	NR3C1|CYP3A5|CYP3A7	-0.3462	-1.2266	0.8311
GP-1a	Cannabinoid receptor agonist	CNR2	-0.3461	-1.2262	0.8311
bucladesine	Adenosine receptor agonist|CAMP stimulant	PRKACA	-0.3461	-1.2263	0.8311
omeprazole	Proton pump inhibitor	ATP4A|CYP1A2|CYP2C19|CLCN2	-0.3461	-1.2263	0.8311
pinaverium	Calcium channel blocker	CACNA1C	-0.3461	-1.2263	0.8311
RS-67506	Serotonin receptor agonist	HTR4	-0.346	-1.2259	0.8311
GBR-12935	Dopamine receptor antagonist	AGTR1|SLC6A3	-0.346	-1.226	0.8311
barasertib	Aurora kinase inhibitor	AURKB|AURKA	-0.346	-1.226	0.8311
nefazodone	Serotonin receptor antagonist|Adrenergic receptor antagonist|Norepinephrine reuptake inhibitor|Serotonin reuptake inhibitor	HTR2A|SLC6A4|HTR2C|SLC6A2|CYP3A5|CYP3A7|ADRA1A|ADRA1B|ADRA2A|CYP3A4|HTR1A|SLC6A3	-0.346	-1.226	0.8311
FTI-276	Farnesyltransferase inhibitor	FNTA	-0.346	-1.2261	0.8311
BIBR-1532	Telomerase inhibitor	TERT	-0.3459	-1.2255	0.8311
arachidonamide	Cannabinoid receptor agonist	CNR1|CNR2	-0.3457	-1.2247	0.8311
Ro-10-5824	Dopamine receptor agonist	DRD4	-0.3457	-1.2248	0.8311
clotrimazole	Cytochrome P450 inhibitor|Imidazoline ligand	KCNN4|CYP51A1|CYP3A4|NR1I2|NR1I3|TRPM2|TRPM4|TRPM8	-0.3457	-1.2248	0.8311
mibampator	Glutamate receptor antagonist	GRIA1	-0.3456	-1.2244	0.8304
VUF-5681	Histamine receptor antagonist	HRH3	-0.3456	-1.2244	0.831
PF-750	FAAH inhibitor	FAAH	-0.3456	-1.2245	0.8311
zidovudine	Reverse transcriptase inhibitor	TERT	-0.3455	-1.224	0.8274
phenacetin	Cyclooxygenase inhibitor	PTGS1	-0.3455	-1.2243	0.8278
PF-573228	Focal adhesion kinase inhibitor	CDK1|CDK2|CDK7|GSK3B|IKBKB	-0.3455	-1.2244	0.828
pirfenidone	TGF-beta receptor inhibitor	TNF|MAPK14|TNFRSF1A|FURIN	-0.3455	-1.2244	0.8281
CGP-13501	GABA receptor antagonist	GABBR1	-0.3454	-1.2238	0.8272
ilomastat	Matrix metalloprotease inhibitor	ACAN|ADAM28|MMP1|MMP12|MMP13|MMP14|MMP2|MMP3|MMP8|MMP9	-0.3454	-1.2238	0.8272
tandutinib	FLT3 inhibitor|KIT inhibitor|PDGFR inhibitor	FLT3|KIT|PDGFRA|PDGFRB|CSF1R|PDGFD	-0.3453	-1.2234	0.8228
AMG-487	CC chemokine receptor antagonist	CXCR3	-0.3452	-1.2231	0.8228
nimesulide	Cyclooxygenase inhibitor	PTGS2|LTF|PLA2G2E|PTGS1	-0.3452	-1.2232	0.8228
sirolimus	MTOR inhibitor	MTOR|FKBP1A|CCR5|FGF2	-0.3451	-1.2227	0.8227
delivert	Angiotensin receptor agonist	AGTR1|AGTR2	-0.3451	-1.2227	0.8227
oxotremorine-sesquifumarate	Cholinergic receptor agonist	CHRM2|CHRM1|CHRM3|CHRM4	-0.3451	-1.2227	0.8227
daidzein	Estrogen receptor agonist	ESRRA|ESRRB|ESRRG|TRPC5	-0.3451	-1.2228	0.8227
bithionol	Autotaxin inhibitor	ESR1|ESR2|MCL1	-0.3451	-1.2229	0.8227
LY-2183240	FAAH inhibitor	FAAH	-0.345	-1.2224	0.8227
acitretin	Retinoid receptor agonist	RARA|RXRG|RARB|RARG|RBP1|RXRA|RXRB|STAT3	-0.345	-1.2224	0.8227
withaferin-a	IKK inhibitor	IKBKB|NAMPT	-0.3449	-1.222	0.8227
isoflupredone-acetate	Glucocorticoid receptor agonist	NR3C1	-0.3449	-1.2221	0.8227
semaxanib	VEGFR inhibitor	KDR|FLT1|KIT|PDGFRB|FLT3|MET|FGFR1|PDGFRA|RET	-0.3449	-1.2221	0.8227
XL-147	PI3K inhibitor	PIK3CG|PIK3CA|PIK3CD	-0.3449	-1.2222	0.8227
AZD-6482	PI3K inhibitor	PIK3CB|PIK3CD|PIK3CG|PIK3CA	-0.3448	-1.2216	0.8227
enzalutamide	Androgen receptor antagonist	AR|CYP2C19|CYP2C8|CYP3A4	-0.3448	-1.2217	0.8227
amoxapine	Norepinephrine inhibitor	SLC6A2|SLC6A4|HTR2A|DRD1|DRD2|DRD3|DRD4|HTR6|ADRA1A|ADRA1B|ADRA1D|ADRA2A|ADRA2B|ADRA2C|CHRM1|CHRM2|CHRM3|CHRM4|CHRM5|DRD5|GABRA1|GABRA2|GABRA3|GABRA4|GABRA5|GABRA6|GABRB1|GABRB2|GABRB3|GABRD|GABRE|GABRG1|GABRG2|GABRG3|GABRP|GABRQ|HRH1|HRH4|HTR1A|HTR1B|HTR2B|HTR2C|HTR3A|HTR7|SLC6A3	-0.3448	-1.2217	0.8227
guanethidine	Adrenergic receptor antagonist	SLC6A2	-0.3448	-1.2218	0.8227
amitifadine	Serotonin receptor antagonist	SLC6A2|SLC6A3|SLC6A4	-0.3447	-1.2213	0.8227
JTE-907	Cannabinoid receptor antagonist	CNR2	-0.3446	-1.221	0.8227
ibrutinib	BTK inhibitor	BTK|BLK|BMX	-0.3445	-1.2205	0.8227
minoxidil	KATP activator|Vasodilator	ABCC9|KCNJ8|KCNJ11|REN|KCNJ1|KCNJ10|PTGS1	-0.3445	-1.2206	0.8227
estramustine-phosphate	DNA inhibitor|DNA alkylating agent|Estrogen receptor agonist|Tubulin inhibitor	ESR1|ESR2|MAP1A|MAP2	-0.3445	-1.2207	0.8227
pimobendan	Calcium channel blocker|Phosphodiesterase inhibitor	PDE3A	-0.3445	-1.2207	0.8227
AZD-7545	PDK inhibitor	PDK2|PDK1	-0.3445	-1.2207	0.8227
losartan	Angiotensin receptor antagonist	AGTR1	-0.3445	-1.2207	0.8227
acrivastine	Histamine receptor antagonist	HRH1	-0.3444	-1.2201	0.8227
BMS-927711	Calcitonin antagonist	CALCA|CALCRL	-0.3444	-1.2202	0.8227
PT-630	Dipeptidyl peptidase inhibitor	DPP4	-0.3444	-1.2202	0.8227
nimesulide	Cyclooxygenase inhibitor	PTGS2|LTF|PLA2G2E|PTGS1	-0.3444	-1.2203	0.8227
epirizole	Cyclooxygenase inhibitor	PTGS1|PTGS2	-0.3444	-1.2204	0.8227
fidarestat	Aldose reductase inhibitor	AKR1B1	-0.3444	-1.2204	0.8227
gabapentin	Calcium channel blocker	CACNA2D1|CACNA2D2|CACNA1B|ADORA1|CACNA1A|CACNA1C|CACNA1D|CACNA1E|CACNA1F|CACNA1G|CACNA1H|CACNA1I|CACNA1S|CACNA2D3|CACNA2D4|CACNB1|CACNB2|CACNB3|CACNB4|CACNG1|CACNG2|CACNG3|CACNG4|CACNG5|CACNG6|CACNG7|CACNG8|GRIN1|GRIN2A|GRIN2B|GRIN2C|GRIN2D|GRIN3A|GRIN3B	-0.3444	-1.2204	0.8227
LY-294002	MTOR inhibitor|DNA dependent protein kinase inhibitor|Phosphodiesterase inhibitor|PLK inhibitor	MTOR|PIK3CD|PIK3CG|PIK3CA|PLK1|PRKDC|PIK3CB|PDE2A|AKT1|CHEK1|GSK3B|LCK|MAPK1|MAPK11|MAPK12|MAPK14|MAPK8|PRKCA|ROCK1|RPS6KB1|SGK1	-0.3443	-1.2199	0.8227
hydrocortisone	Glucocorticoid receptor agonist	NR3C1	-0.3443	-1.2201	0.8227
VUF-5681	Histamine receptor antagonist	HRH3	-0.3442	-1.2197	0.8227
ACY-1215	HDAC inhibitor	HDAC6|HDAC1|HDAC2|HDAC3|HDAC8	-0.3442	-1.2198	0.8227
KIN001-055	EGFR inhibitor|JAK inhibitor|Leukotriene inhibitor|Mediator release inhibitor	JAK3	-0.344	-1.2188	0.8227
piperine	Monoamine oxidase inhibitor	MAOA|MAOB|TRPV1	-0.344	-1.2189	0.8227
hesperidin	Flavanone glycoside	CACNA1B	-0.3439	-1.2183	0.8227
CV-1808	Adenosine receptor agonist	ADORA2A|ADORA2B	-0.3439	-1.2184	0.8227
dabrafenib	RAF inhibitor	BRAF|CYP2B6|CYP2C19|CYP2C8|CYP3A4|LIMK1|NEK11|RAF1|SIK1	-0.3439	-1.2184	0.8227
reboxetine	Adrenergic receptor antagonist	SLC6A2	-0.3439	-1.2185	0.8227
sunitinib	FLT3 inhibitor|KIT inhibitor|PDGFR inhibitor|RET inhibitor|VEGFR inhibitor	PDGFRB|FLT1|FLT3|FLT4|KDR|KIT|PDGFRA|RET	-0.3439	-1.2187	0.8227
ciglitazone	PPAR receptor agonist	PPARG|INS	-0.3439	-1.2187	0.8227
sirolimus	MTOR inhibitor	MTOR|FKBP1A|CCR5|FGF2	-0.3438	-1.2181	0.8227
BTS-54505	Dopamine receptor antagonist|Adrenergic receptor antagonist|Norepinephrine reuptake inhibitor|Serotonin reuptake inhibitor	SLC6A2|SLC6A3|SLC6A4	-0.3438	-1.2182	0.8227
brivanib	FGFR inhibitor|VEGFR inhibitor	FGFR1|KDR|FLT1|FGFR2|FGFR3|FLT4|CYP3A4|KCNH2	-0.3438	-1.2183	0.8227
brexpiprazole	Dopamine receptor antagonist	DRD2|HTR1A|HTR2A|DRD3	-0.3437	-1.2178	0.8227
linezolid	Bacterial 50S ribosomal subunit inhibitor	MAOA|MAOB	-0.3437	-1.2178	0.8227
dapsone	Bacterial antifolate	DHFR	-0.3437	-1.2178	0.8227
AMD-11070	CC chemokine receptor antagonist	CXCR4	-0.3437	-1.2178	0.8227
sertraline	Serotonin receptor antagonist	SLC6A4|CYP2C19|SLC6A3	-0.3437	-1.2179	0.8227
FPL-64176	Calcium channel activator	CACNA1C|CACNA1S	-0.3437	-1.2179	0.8227
SAL-1	Adenosine receptor antagonist	ADORA2B	-0.3437	-1.2179	0.8227
blonanserin	Dopamine receptor antagonist|Serotonin receptor antagonist	DRD2|HTR2A	-0.3437	-1.218	0.8227
tenidap	Cyclooxygenase inhibitor	ALOX5|KCNJ4|PTGS1	-0.3436	-1.2174	0.8227
Ro-3306	CDK inhibitor	CDK1	-0.3436	-1.2174	0.8227
indacaterol	Adrenergic receptor agonist	ADRB2|ADRB1	-0.3436	-1.2175	0.8227
GW-501516	PPAR receptor agonist|Insulin sensitizer	PPARD|INS|PPARA	-0.3435	-1.217	0.8227
PPT	Estrogen receptor agonist	ESR1	-0.3435	-1.2171	0.8227
afatinib	EGFR inhibitor	EGFR|ERBB2|ERBB4	-0.3435	-1.2172	0.8227
gossypol	BCL inhibitor|MCL1 inhibitor	BCL2|BCL2L1|MCL1|BCL2L2|CTGF|EGF	-0.3435	-1.2172	0.8227
ivabradine	HCN channel antagonist|Potassium channel blocker|Sodium channel inhibitor	HCN1|HCN3|HCN4|HCN2	-0.3435	-1.2173	0.8227
cediranib	VEGFR inhibitor|KIT inhibitor	KDR|FLT1|FLT4|KIT|PDGFRB|CSF1R|FLT3|PDGFRA	-0.3434	-1.2167	0.8227
rasagiline	Monoamine oxidase inhibitor	MAOB|BCL2	-0.3434	-1.2167	0.8227
VX-745	P38 MAPK inhibitor	MAPK14|MAPK11|MAPK12	-0.3434	-1.2168	0.8227
mifobate	PPAR receptor antagonist	PPARG|REN	-0.3434	-1.2169	0.8227
lomeguatrib	O6-alkylguanine-DNA alkyltransferase inhibitor	MGMT	-0.3434	-1.2169	0.8227
CC-401	JNK inhibitor	MAPK8	-0.3433	-1.2163	0.8227
MK-3207	Calcitonin antagonist	CALCA|CALCRL|RAMP1	-0.3433	-1.2163	0.8227
pirfenidone	TGF-beta receptor inhibitor	TNF|MAPK14|TNFRSF1A|FURIN	-0.3433	-1.2165	0.8227
GS-39783	GABA receptor antagonist	GABBR1	-0.3432	-1.2159	0.8227
rosmarinic-acid	GABA receptor antagonist	MCL1|TYR	-0.3432	-1.2159	0.8227
skatole	Thrombin inhibitor	CYP2F1	-0.3432	-1.216	0.8227
AZD-7762	CHK inhibitor	CHEK1|CHEK2	-0.3432	-1.2162	0.8227
etoposide	Topoisomerase inhibitor	TOP2A|TOP2B|CYP2E1|CYP3A5	-0.3431	-1.2157	0.8227
semagacestat	Gamma secretase inhibitor	PSEN1	-0.3431	-1.2158	0.8227
Ro-10-5824	Dopamine receptor agonist	DRD4	-0.3431	-1.2158	0.8227
CO-102862	Sodium channel inhibitor	SCN2A|SCN4A|SCN9A	-0.343	-1.2152	0.8227
GSK-256066	Phosphodiesterase inhibitor	PDE4A|PDE4B|PDE4C|PDE4D	-0.343	-1.2153	0.8227
fluvastatin	HMGCR inhibitor	HMGCR|CYP2C8	-0.343	-1.2153	0.8227
anandamide	Cannabinoid receptor agonist	CNR1|CNR2|TRPV1|KCND3|CACNA1G|CACNA1H|CACNA1I|GLRA1|GPR18|GPR55|KCNA2|KCNK3|KCNK9|TRPM8	-0.343	-1.2155	0.8227
MK-0812	CC chemokine receptor antagonist	CCR2	-0.3429	-1.2148	0.8225
propranolol	Adrenergic receptor antagonist	ADRB2|ADRB3	-0.3429	-1.2149	0.8226
ZM-306416	Abl inhibitor|Src inhibitor|VEGFR inhibitor	FLT1|KDR|EGFR|FLT4	-0.3428	-1.2146	0.8212
sulforaphane	Carcinogen|Aryl hydrocarbon receptor antagonist	NFE2L2	-0.3428	-1.2147	0.8221
atomoxetine	Norepinephrine inhibitor	SLC6A2|SLC6A3|SLC6A4|GRIN1|GRIN2A|GRIN2B|GRIN2C|GRIN2D|GRIN3A|GRIN3B	-0.3427	-1.2142	0.8166
AZD-5363	AKT inhibitor	AKT1|AKT2|AKT3	-0.3427	-1.2144	0.8173
indacaterol	Adrenergic receptor agonist	ADRB2|ADRB1	-0.3427	-1.2144	0.8174
epinastine	Histamine receptor antagonist	HRH1|ADRA1A|ADRA2A|HRH2|HTR2A|HTR7	-0.3426	-1.2139	0.8164
nateglinide	Insulin secretagogue	ABCC8|KCNJ11|CYP3A4|INS|KCNJ10|PPARG	-0.3426	-1.2139	0.8164
naringin	Cytochrome P450 inhibitor	SLCO1A2	-0.3426	-1.214	0.8164
BRD-A92439610	Immunosuppressant|Corticosteroid agonist|Glucocorticoid receptor agonist	NR3C1|CYP3A5|CYP3A7	-0.3426	-1.2141	0.8165
SB-205384	GABA receptor antagonist	GABRA3|GABRA5|GABRA6	-0.3425	-1.2134	0.816
preladenant	Adenosine receptor antagonist	ADORA2A|ADORA1|ADORA2B|ADORA3	-0.3425	-1.2135	0.8163
MLN-8054	Aurora kinase inhibitor|Protein kinase inhibitor|Tubulin inhibitor	AURKA	-0.3425	-1.2137	0.8164
citalopram	Serotonin receptor antagonist	SLC6A4|SLC6A2	-0.3425	-1.2137	0.8164
DY-131	Estrogen receptor agonist	ESRRG|ESRRB|ESR2	-0.3424	-1.2133	0.8127
camptothecin	Topoisomerase inhibitor	TOP1|HIF1A	-0.3423	-1.2127	0.8099
clofarabine	Ribonucleoside reductase inhibitor	RRM1|POLA1|RRM2|SLC22A8|POLD1|POLE|RRM2B	-0.3423	-1.2128	0.8099
clebopride	Dopamine receptor antagonist	DRD2|ACHE	-0.3423	-1.2128	0.8099
betulinic-acid	Apoptosis stimulant|Caspase activator|Diacylglycerol O acyltransferase inhibitor|HIV inhibitor|NFKB activator|SARS coronavirus 3C-like protease inhibitor|Topoisomerase inhibitor	GPBAR1|CASP3|CASP8|TOP1	-0.3423	-1.2129	0.8099
AZD-9291	EGFR inhibitor	EGFR	-0.3423	-1.2129	0.8099
anastrozole	Aromatase inhibitor	CYP19A1	-0.3423	-1.213	0.8099
rifabutin	Bacterial protein synthesis inhibitor	CYP3A4|HSP90AA1|HSP90B1	-0.3422	-1.2123	0.8099
tracazolate	GABA receptor antagonist	GABRA1	-0.3422	-1.2124	0.8099
doxapram	Potassium channel antagonist	KCNK3|KCNK9	-0.3422	-1.2125	0.8099
NSC-95397	CDC inhibitor	CASP3|CDC25A|CDC25B	-0.3422	-1.2126	0.8099
AICA-ribonucleotide	AMPK activator	PRKAA1	-0.3421	-1.2121	0.8099
PF-04457845	FAAH inhibitor	FAAH	-0.3421	-1.2122	0.8099
PK-11195	Benzodiazepine receptor antagonist	TSPO|NR1I2|NR1I3	-0.3421	-1.2123	0.8099
imexon	Apoptosis stimulant|Ribonucleoside reductase inhibitor	RRM1|RRM2	-0.342	-1.2117	0.8099
pinacidil	ATP channel activator|Potassium channel activator	ABCC9|KCNJ8|ABCC8	-0.342	-1.2119	0.8099
mercaptopurine	Immunosuppressant|Protein synthesis inhibitor|Purine antagonist	HPRT1|IMPDH1|IMPDH2|PPAT	-0.342	-1.2119	0.8099
cholic-acid	Bile acid	CES1|FECH|PLA2G1B|ADH1C|COX1|COX2|COX3|COX4I1|COX5A|COX5B|COX6A2|COX6B1|COX6C|COX7A1|COX7B|COX7C|COX8A|ESRRG|FABP6|GPBAR1	-0.3419	-1.2114	0.8099
rabeprazole	Proton pump inhibitor|Gastrin inhibitor	ATP4A|CYP2C19	-0.3419	-1.2115	0.8099
succinylsulfathiazole	Dihydrofolate reductase inhibitor	DHFR	-0.3418	-1.211	0.8099
pantoprazole	Proton pump inhibitor	ATP4A|CYP2C19|CYP3A4	-0.3418	-1.2111	0.8099
IBC-293	Hydroxycarboxylic acid receptor agonist	HCAR3	-0.3418	-1.2112	0.8099
dapagliflozin	Sodium/glucose cotransporter inhibitor	SLC5A2|SLC5A1	-0.3418	-1.2112	0.8099
ZSTK-474	PI3K inhibitor	PIK3CG|PIK3CA|PIK3CB|PIK3CD	-0.3418	-1.2112	0.8099
A-443654	AKT inhibitor	AKT1|AKT2	-0.3417	-1.2106	0.8099
XE-991	Potassium channel antagonist	KCNQ1|KCNQ2|KCNQ3|KCNQ4|KCNQ5	-0.3417	-1.2107	0.8099
clonidine	Adrenergic receptor agonist	ADRA2A|ADRA2B|ADRA2C|ADRA1A|ADRA1B|ADRA1D	-0.3417	-1.2108	0.8099
AZ-628	RAF inhibitor	BRAF|RAF1	-0.3417	-1.2109	0.8099
paxilline	Potassium channel antagonist	KCNMA1	-0.3417	-1.2109	0.8099
PF-573228	Focal adhesion kinase inhibitor	CDK1|CDK2|CDK7|GSK3B|IKBKB	-0.3417	-1.2109	0.8099
EMD-53998	Phosphodiesterase inhibitor	PDE3A|TNNC1	-0.3415	-1.2099	0.8099
betamethasone-valerate	Glucocorticoid receptor agonist	NR3C1	-0.3415	-1.21	0.8099
mibefradil	Calcium channel blocker	CACNA1H|CACNA1G|CACNA1C|CACNA1I|SCN2A|SCN4A|SCN5A|SCN9A|ANO1|CACNA1D|CACNA1F|CACNA1S|CACNB1|CACNB2|CACNB3|CACNB4|CATSPER1|CATSPER2|CATSPER3|CATSPER4	-0.3414	-1.2097	0.8099
danusertib	Aurora kinase inhibitor|FGFR inhibitor	AURKA|AURKB|AURKC|FGFR1|NTRK1|RET|BCR|SLK	-0.3414	-1.2097	0.8099
flutamide	Androgen receptor antagonist	AR|CYP2C19|AHR	-0.3414	-1.2097	0.8099
metolazone	Carbonic anhydrase inhibitor	SLC12A3|CA2|CA7	-0.3414	-1.2097	0.8099
spironolactone	Mineralocorticoid receptor antagonist	NR3C2|KCNA5|KCND3|SCNN1A|AR|CACNA1A|CACNA1B|CACNA1C|CACNA1D|CACNA1F|CACNA1G|CACNA1H|CACNA1I|CACNA1S|CACNA2D1|CACNA2D2|CACNA2D3|CACNB1|CACNB2|CACNB3|CACNB4|CACNG1|CYP11B2|NR3C1|PGR|SHBG	-0.3414	-1.2098	0.8099
vilazodone	Serotonin receptor antagonist	HTR1A|SLC6A4|CYP2C19|CYP2E1|DRD2|DRD3|HRH1|HTR4	-0.3413	-1.2094	0.8099
quetiapine	Dopamine receptor antagonist|Serotonin receptor antagonist	DRD2|HTR1A|HTR2A|DRD1|HRH1|HTR1D|HTR1E|ADRA1A|ADRA1B|ADRA1D|ADRA2A|ADRA2B|ADRA2C|CHRM1|CHRM2|CHRM3|CHRM4|CHRM5|DRD3|DRD4|DRD5|HTR1B|HTR1F|HTR2C|HTR3A|HTR6|HTR7|SLC6A2	-0.3413	-1.2094	0.8099
PNU-22394	Serotonin receptor agonist	HTR2A|HTR2B|HTR2C|MAOA|MAOB	-0.3413	-1.2094	0.8099
bisindolylmaleimide-ix	PKC inhibitor	SIRT1|LRRK2|SIRT2|AKT1|GSK3B|LCK|MAPK1|MAPK11|MAPK12|MAPK14|MAPK8|PRKCA|ROCK1|RPS6KB1	-0.3413	-1.2094	0.8099
T-5224	AP inhibitor	JUN	-0.3412	-1.2088	0.8099
docetaxel	Tubulin inhibitor	TUBB|BCL2|MAP2|MAP4|MAPT|NR1I2|TUBB1	-0.3412	-1.2088	0.8099
pirenzepine	Acetylcholine receptor antagonist	CHRM1|CHRM2|CHRM3|CHRM4|CHRM5	-0.3412	-1.2089	0.8099
rimcazole	Sigma receptor antagonist	SIGMAR1	-0.3412	-1.2089	0.8099
QS-11	ARFGAP inhibitor	ARFGAP1	-0.3412	-1.2089	0.8099
erastin	Ion channel antagonist	VDAC2	-0.3412	-1.2089	0.8099
tetrahydrouridine	Cytidine deaminase inhibitor	CDA	-0.3412	-1.2091	0.8099
sodium-butyrate	HDAC inhibitor	HDAC1|BCHE|FFAR2|FFAR3|HDAC2|HDAC3|HDAC8	-0.3411	-1.2086	0.8099
BRD-K63750851	Dehydrogenase inhibitor|Inositol monophosphatase inhibitor	IMPDH1|IMPDH2	-0.3411	-1.2086	0.8099
Ro-04-6790	Serotonin receptor antagonist	HTR6	-0.3411	-1.2087	0.8099
bisoprolol	Adrenergic receptor antagonist	ADRB1|ADRB2	-0.3411	-1.2087	0.8099
doxofylline	Adenosine receptor antagonist	ADORA1|PDE4A|PDE4B|PDE4C|PDE4D	-0.341	-1.2081	0.8099
CI-976	ACAT inhibitor	SOAT1|ACAT1|CES1	-0.341	-1.2082	0.8099
ACY-1215	HDAC inhibitor	HDAC6|HDAC1|HDAC2|HDAC3|HDAC8	-0.341	-1.2082	0.8099
perospirone	Dopamine receptor antagonist|Serotonin receptor antagonist	DRD2|HTR2A|HTR2C|DRD3|DRD4	-0.341	-1.2083	0.8099
pirfenidone	TGF-beta receptor inhibitor	TNF|MAPK14|TNFRSF1A|FURIN	-0.3409	-1.208	0.8099
fasudil	Rho associated kinase inhibitor	ROCK1|ROCK2|PKIA|PRKACA	-0.3408	-1.2074	0.8099
capecitabine	DNA synthesis inhibitor|Thymidylate synthase inhibitor	TYMS|DPYD	-0.3408	-1.2077	0.8099
lapatinib	EGFR inhibitor|ERBB2 inhibitor	EGFR|ERBB2|CYP3A5	-0.3408	-1.2077	0.8099
palovarotene	Retinoid receptor agonist	RARG	-0.3407	-1.2071	0.8099
AZD-1480	JAK inhibitor	JAK1|JAK2|JAK3	-0.3407	-1.2072	0.8099
motesanib	KIT inhibitor|PDGFR inhibitor|VEGFR inhibitor	FLT1|FLT4|KDR|KIT|PDGFRA|RET	-0.3407	-1.2073	0.8099
tolimidone	Src activator	LYN|SRC	-0.3407	-1.2073	0.8099
mefloquine	Adenosine receptor antagonist|Hemoglobin antagonist	PANX1|ADORA2A|HBA1	-0.3405	-1.2063	0.8045
GSK-1904529A	IGF-1 inhibitor	IGF1R|INSR	-0.3405	-1.2064	0.8046
brivanib	FGFR inhibitor|VEGFR inhibitor	FGFR1|KDR|FLT1|FGFR2|FGFR3|FLT4|CYP3A4|KCNH2	-0.3405	-1.2066	0.8061
tranylcypromine	Monoamine oxidase inhibitor	MAOA|MAOB|KDM1A|CYP2A6	-0.3404	-1.206	0.8041
MLN-0128	MTOR inhibitor	MTOR|PIK3CA|PIK3CD|PIK3CG	-0.3404	-1.2061	0.8041
BADGE	PPAR receptor antagonist	PPARG	-0.3403	-1.2057	0.8038
BRD-K49657628	EGFR inhibitor|Tyrosine kinase inhibitor	EGFR	-0.3403	-1.2057	0.8038
imatinib	PDGFR inhibitor|Bcr-Abl inhibitor|KIT inhibitor	ABL1|KIT|PDGFRA|BCR|CSF1R|PDGFRB|ABCG2|CYP2C19|CYP2C8|CYP3A5|DDR1|NTRK1|RET	-0.3403	-1.2058	0.804
odanacatib	Cathepsin inhibitor	CTSK	-0.3402	-1.2053	0.8022
aminogenistein	Src inhibitor	LCK	-0.3402	-1.2055	0.8035
BRD-K26664453	Tubulin inhibitor	ACTB	-0.3401	-1.2049	0.8022
ramipril	ACE inhibitor	ACE	-0.3401	-1.2051	0.8022
pregnenolone	Glutamate receptor antagonist	PGR|CYP17A1|SULT2B1	-0.34	-1.2046	0.8022
fenbendazole	Tubulin inhibitor	CYP2C19|CYP2D6|CYP2J2|CYP3A4|TUBB	-0.34	-1.2047	0.8022
levocabastine	Histamine receptor antagonist	HRH1|NTSR2	-0.34	-1.2047	0.8022
dexamethasone	Glucocorticoid receptor agonist|Corticosteroid agonist|Cytochrome P450 inhibitor	NR3C1	-0.34	-1.2049	0.8022
furosemide	Diuretic	SLC12A1|SLC12A2|CA2|GPR35	-0.3399	-1.2043	0.8017
norgestrel	Progesterone receptor agonist	PGR	-0.3399	-1.2044	0.8019
sirolimus	MTOR inhibitor	MTOR|FKBP1A|CCR5|FGF2	-0.3398	-1.2038	0.7985
racecadotril	Enkephalinase inhibitor	MME	-0.3398	-1.2038	0.7985
sertindole	Dopamine receptor antagonist|Serotonin receptor antagonist	DRD2|HTR2A|HTR2C|ADRA1A|ADRA1B|ADRA1D|DRD3|DRD4|HRH1|HTR1A|HTR1B|HTR1D|HTR1E|HTR1F|HTR6|KCNH2	-0.3398	-1.2039	0.7985
SB-216763	GSK inhibitor	GSK3B|CCNA2|CDK2|GSK3A	-0.3398	-1.2041	0.7985
KX-2391	Src inhibitor|Tubulin inhibitor	SRC	-0.3397	-1.2036	0.7984
tyrphostin	EGFR inhibitor	ERBB2	-0.3397	-1.2037	0.7985
levcromakalim	Potassium channel activator	KCNJ8|ABCC9|KCNJ5	-0.3397	-1.2037	0.7985
GDC-0879	RAF inhibitor	BRAF	-0.3397	-1.2038	0.7985
PS-178990	Androgen receptor antagonist	AR	-0.3397	-1.2038	0.7985
mizolastine	Histamine receptor antagonist	HRH1	-0.3396	-1.2033	0.7963
roscovitine	CDK inhibitor	CDK2|CDK9|CDK7|CDK1|CDK5	-0.3396	-1.2034	0.7966
estramustine	DNA inhibitor	ESR1|ESR2|MAP1A|MAP2	-0.3395	-1.2028	0.7947
MGCD-265	VEGFR inhibitor	MET|KDR|AXL	-0.3395	-1.2028	0.7954
PD-184352	MEK inhibitor	MAP2K1|MAP2K2|MAP3K1|MAP3K2	-0.3395	-1.203	0.796
androstenol	GABA receptor antagonist	NR1I3	-0.3395	-1.203	0.796
carfilzomib	Proteasome inhibitor	PSMB1|PSMB10|PSMB2|PSMB5|PSMB8|PSMB9|PSMA1|PSMA2|PSMA3|PSMA4|PSMA5|PSMA6|PSMA7|PSMA8|PSMB11|PSMB3|PSMB4|PSMB6|PSMB7	-0.3394	-1.2025	0.7947
NVP-BHG712	Ephrin inhibitor	EPHB4	-0.3394	-1.2025	0.7947
PI-103	PI3K inhibitor|MTOR inhibitor	PIK3CA|PIK3CG|MTOR|PIK3CB|PIK3CD|PRKDC	-0.3394	-1.2026	0.7947
bisbenzimide	DNA binding agent	TOP1	-0.3394	-1.2027	0.7947
dazoxiben	Thromboxane synthase inhibitor	TBXAS1	-0.3393	-1.2021	0.7947
ABT-737	BCL inhibitor	BCL2|BCL2L1|BCL2L2	-0.3393	-1.2021	0.7947
cilostazol	Phosphodiesterase inhibitor	PDE3A|CYP2C19|CYP3A5|PDE3B	-0.3393	-1.2022	0.7947
olaparib	PARP inhibitor	PARP1|PARP2|PARP3	-0.3393	-1.2023	0.7947
guanfacine	Adrenergic receptor agonist	ADRA2A|ADRA2B|CYP3A5|HCN1|HCN2|HCN3|HCN4|ADRA2C	-0.3393	-1.2024	0.7947
epirubicin	Topoisomerase inhibitor	TOP2A|CHD1	-0.3392	-1.2017	0.7947
VER-155008	HSP inhibitor	HSPA1A	-0.3392	-1.2018	0.7947
palbociclib	CDK inhibitor	CDK4|CDK6|CCND3	-0.3392	-1.2018	0.7947
tiagabine	GABA receptor antagonist	SLC6A1|CYP2C19	-0.3392	-1.2019	0.7947
idarubicin	Topoisomerase inhibitor	TOP2A	-0.3392	-1.202	0.7947
m-3M3FBS	Phospholipase activator	PLCB2|PLCB3|PLCD1|PLCG1|PLCG2	-0.3391	-1.2014	0.7947
DMAB-anabaseine	Adrenergic receptor agonist	CHRNA7	-0.3391	-1.2014	0.7947
KIN001-127	ITK inhibitor	ITK	-0.3391	-1.2015	0.7947
PCI-34051	HDAC inhibitor	HDAC8|IL1B|HDAC1|HDAC10|HDAC6	-0.3391	-1.2016	0.7947
ropivacaine	Sodium channel inhibitor	SCN9A|SCN10A	-0.3391	-1.2017	0.7947
hydrocortisone	Glucocorticoid receptor agonist	NR3C1	-0.339	-1.2012	0.7947
lenalidomide	Carcinogen	CRBN|TNF|CDH5|PTGS2|TNFSF11	-0.339	-1.2012	0.7947
erastin	Ion channel antagonist	VDAC2	-0.3389	-1.2006	0.7947
orlistat	Lipase inhibitor	PNLIP|FASN|LIPF|DAGLA|CNR1|DAGLB	-0.3389	-1.2009	0.7947
panobinostat	HDAC inhibitor	HDAC1|HDAC2|HDAC3|HDAC4|HDAC6|HDAC7|HDAC8|HDAC9	-0.3389	-1.2009	0.7947
meptazinol	Opioid receptor agonist	BCHE	-0.3389	-1.201	0.7947
hyoscyamine	Acetylcholine receptor antagonist	CHRM1|CHRM2|CHRM3|CHRM4	-0.3388	-1.2003	0.7947
guanfacine	Adrenergic receptor agonist	ADRA2A|ADRA2B|CYP3A5|HCN1|HCN2|HCN3|HCN4|ADRA2C	-0.3387	-1.2	0.7947
sirolimus	MTOR inhibitor	MTOR|FKBP1A|CCR5|FGF2	-0.3387	-1.2	0.7947
TER-14687	Inhibitor of translocation of PKCq in T cells	PRKCQ	-0.3387	-1.2002	0.7947
BRD-A49680073	JAK inhibitor|Lipocortin synthesis stimulant|STAT inhibitor	JAK2|STAT3	-0.3387	-1.2003	0.7947
risperidone	Dopamine receptor antagonist|Serotonin receptor antagonist	DRD2|HTR2A|DRD3|HTR2C|ADRA1A|ADRA1B|DRD4|HRH1|HTR1A|HTR1D|CYP3A5|ADRA1D|ADRA2A|ADRA2B|ADRA2C|DRD1|HTR1B|HTR1E|HTR1F|HTR6|HTR7	-0.3387	-1.2003	0.7947
BRD-K63750851	Dehydrogenase inhibitor|Inositol monophosphatase inhibitor	IMPDH1|IMPDH2	-0.3386	-1.1997	0.7947
manumycin-a	Farnesyltransferase inhibitor|NFKB inhibitor	FNTA|IKBKB	-0.3386	-1.1998	0.7947
PP-30	RAF inhibitor	RAF1	-0.3385	-1.1993	0.7942
C-646	Histone acetyltransferase inhibitor	EP300	-0.3385	-1.1993	0.7943
levalbuterol	Adrenergic receptor agonist	ADRB2	-0.3385	-1.1994	0.7944
GSK-J4	Histone lysine demethylase inhibitor	KDM6A|KDM6B|TNF	-0.3385	-1.1994	0.7946
R-547	CDK inhibitor	CDK2|CDK1|CDK4|CCND1|CCNE1|CDK7	-0.3385	-1.1995	0.7946
RS-100329	Adrenergic receptor antagonist	ADRA1A|ADRA1D	-0.3384	-1.1989	0.7941
methocarbamol	Muscle relaxant	CA1	-0.3384	-1.1989	0.7941
ZK-756326	CC chemokine receptor agonist	CCR8	-0.3384	-1.199	0.7941
mirtazapine	Adrenergic receptor antagonist|Serotonin receptor antagonist	ADRA2A|HTR2A|HTR2C|ADRA2C|HTR3A|ADRA2B|ADRA1A|ADRA1B|ADRA1D|ADRB1|ADRB2|DRD1|DRD2|DRD3|DRD5|HRH1|HRH3|HTR2B|HTR7|OPRK1|SLC6A2|SLC6A3|SLC6A4	-0.3384	-1.199	0.7941
TWS-119	GSK inhibitor	GSK3B|JUN|MYC	-0.3384	-1.1992	0.7941
refametinib	MEK inhibitor	MAP2K1|MAP2K2	-0.3384	-1.1992	0.7941
umeclidinium	Acetylcholine receptor antagonist	CHRM3|CHRM1|CHRM2	-0.3383	-1.1985	0.7941
BMS-599626	EGFR inhibitor|Receptor tyrosine protein kinase inhibitor	EGFR|ERBB2|ERBB4|ERBB3	-0.3383	-1.1986	0.7941
ketotifen	Histamine receptor agonist|Leukotriene receptor antagonist|Phosphodiesterase inhibitor	HRH1|PDE4A|PDE4B|PDE4C|PDE4D|PDE7A|PDE7B|PDE8A|PDE8B|PGD	-0.3383	-1.1986	0.7941
DPPE	Histamine receptor antagonist	ABCB1|HRH1	-0.3383	-1.1987	0.7941
naftifine	Fungal squalene epoxidase inhibitor	SQLE	-0.3383	-1.1988	0.7941
ilomastat	Matrix metalloprotease inhibitor	ACAN|ADAM28|MMP1|MMP12|MMP13|MMP14|MMP2|MMP3|MMP8|MMP9	-0.3382	-1.1982	0.7941
erythromycin-ethylsuccinate	Cytochrome P450 inhibitor|Motilin receptor agonist|NFKB inhibitor|Protein synthesis inhibitor	CYP3A4|MLNR|ABCB1|ALB|CYP51A1|KCNH2|SLC47A1	-0.3382	-1.1982	0.7941
pheniramine	Histamine receptor antagonist	HRH1	-0.3382	-1.1984	0.7941
tioconazole	Sterol demethylase inhibitor	CYP51A1	-0.3382	-1.1984	0.7941
erythromycin	NFKB inhibitor	MLNR	-0.3382	-1.1984	0.7941
etoposide	Topoisomerase inhibitor	TOP2A|TOP2B|CYP2E1|CYP3A5	-0.3381	-1.1978	0.7941
thenoyltrifluoroacetone	Chelating agent	CES1	-0.3381	-1.1978	0.7941
dicycloverine	Acetylcholine receptor antagonist	CHRM1|CHRM2|CHRM3	-0.3381	-1.1979	0.7941
promazine	Dopamine receptor antagonist	CHRM5|DRD2|ADRA1A|ADRA1B|ADRA1D|CHRM1|CHRM2|CHRM3|CHRM4|DRD1|DRD3|DRD4|HRH1|HTR2A|HTR2C	-0.3381	-1.1981	0.7941
apocynin	NADPH inhibitor	NOX3|NOX4	-0.3381	-1.1981	0.7941
dequalinium	PKC inhibitor	KCNN1|KCNN3	-0.3381	-1.1981	0.7941
KU-55933	ATM kinase inhibitor	ATM|PRKDC	-0.3379	-1.1971	0.7921
bicalutamide	Androgen receptor antagonist	AR|CYP2C19	-0.3379	-1.1971	0.7921
epoxycholesterol	LXR agonist	NR1H3|NR1H2	-0.3379	-1.1973	0.7928
LY-2090314	GSK inhibitor	GSK3B	-0.3379	-1.1973	0.7928
NGB-2904	Dopamine receptor antagonist	DRD3	-0.3378	-1.1968	0.7882
PRT-062070	JAK inhibitor|Syk inhibitor	SYK	-0.3378	-1.1969	0.789
oxybenzone	Lipase inhibitor	LIPE	-0.3378	-1.1971	0.7921
valproic-acid	HDAC inhibitor|GABA receptor agonist|Voltage-gated sodium channel blocker	HDAC1|SCN1A|SCN3A|ABAT|ALDH5A1|ACADSB|HDAC2|HDAC9|OGDH|SCN10A|SCN11A|SCN1B|SCN2A|SCN2B|SCN3B|SCN4A|SCN4B|SCN5A|SCN7A|SCN8A|SCN9A	-0.3377	-1.1964	0.7881
desloratadine	Histamine receptor antagonist	HRH1	-0.3377	-1.1964	0.7881
DMAB-anabaseine	Adrenergic receptor agonist	CHRNA7	-0.3377	-1.1965	0.7881
trientine	Chelating agent	CA14	-0.3377	-1.1965	0.7881
phenytoin	Hydantoin antiepileptic	SCN1A|SCN2A|SCN5A|ABCB1|CYP2B6|CYP2C19|CYP3A4|SCN10A|SCN11A|SCN3A|SCN4A|SCN7A|SCN8A|SCN9A	-0.3377	-1.1966	0.7881
LY-364947	TGF-beta receptor inhibitor|P38 MAPK inhibitor	TGFBR1	-0.3377	-1.1966	0.7881
estriol	Estrogen receptor agonist	ESR1|ESR2	-0.3377	-1.1966	0.7881
pazopanib	VEGFR inhibitor|KIT inhibitor|PDGFR inhibitor	KDR|KIT|FLT1|FLT4|PDGFRB|PDGFRA|BRAF|CYP2B6|CYP2C8|CYP2E1|DDR2|CSF1R|FGF1|FGFR1|FGFR3|ITK|SH2B3	-0.3377	-1.1967	0.7881
dexamethasone-acetate	Glucocorticoid receptor agonist|Corticosteroid agonist|Cytochrome P450 inhibitor	NR3C1	-0.3377	-1.1967	0.7881
CGS-20625	Benzodiazepine receptor agonist	GABRA1|GABRA2|GABRA3|GABRA5|GABRA4|GABRA6	-0.3376	-1.196	0.7857
defactinib	Focal adhesion kinase inhibitor	PTK2	-0.3376	-1.1961	0.7862
CL-218872	GABA receptor agonist	GABRA1|GABRA2|GABRA3|GABRA5|GABRB2|GABRG2	-0.3376	-1.1962	0.7877
GDC-0834	BTK inhibitor	BTK	-0.3375	-1.1958	0.7849
carbinoxamine	Histamine receptor antagonist|Calcium channel blocker	HRH1	-0.3375	-1.1959	0.785
ITE	Aryl hydrocarbon receptor agonist	AHR	-0.3375	-1.1959	0.7851
cyclobenzaprine	Adrenergic receptor agonist|Serotonin receptor agonist	HTR2A	-0.3374	-1.1953	0.7802
PHA-848125	CDK inhibitor|Growth factor receptor inhibitor	CDK2|CDK4|NTRK1|CDK1|CDK5|CDK7	-0.3374	-1.1954	0.7803
BRL-54443	Serotonin receptor agonist	HTR1E|HTR1F	-0.3373	-1.195	0.7793
WYE-125132	MTOR inhibitor	MTOR|PIK3CA	-0.3373	-1.195	0.7794
MRS-1754	Adenosine receptor antagonist	ADORA2B	-0.3373	-1.1951	0.7798
SB-203580	P38 MAPK inhibitor	MAPK14|MAPK1|MAPK11|AKT1|ALOX5|CHEK1|CYP2D6|CYP3A4|GAK|GSK3B|LCK|MAPK10|MAPK12|MAPK8|MAPK9|PRKCA|RAF1|RIPK2|ROCK1|RPS6KB1|SGK1|SRC|TNF	-0.3373	-1.1952	0.7798
harpagoside	Acetylcholinesterase inhibitor	NOS2|PTGS2	-0.3373	-1.1952	0.7799
vanoxerine	Dopamine receptor antagonist	SLC6A3|MAOA|MAOB	-0.3372	-1.1948	0.7766
hydroxyurea	Ribonucleoside reductase inhibitor	RRM1|RRM2|RRM2B	-0.3372	-1.1949	0.7789
WZ-4002	EGFR inhibitor	EGFR|ERBB2	-0.3372	-1.1949	0.7789
gabexate	Serine protease inhibitor	PRSS1|TPSAB1	-0.3371	-1.1943	0.7766
L-2167	PPAR receptor agonist	PPARD	-0.3371	-1.1943	0.7766
rucaparib	PARP inhibitor	PARP1|PARP2	-0.3371	-1.1945	0.7766
tiapride	Dopamine receptor antagonist	DRD2|DRD3	-0.3371	-1.1945	0.7766
fluspirilene	Dopamine receptor antagonist	DRD2|HTR2A|CACNG1|HRH1|HTR1A|HTR1D|HTR1E	-0.3371	-1.1945	0.7766
alverine	Muscle relaxant	HTR1A	-0.3371	-1.1946	0.7766
ziprasidone	Dopamine receptor antagonist|Serotonin receptor antagonist	DRD2|HTR2A|HTR1A|HTR1D|HRH1|HTR1B|HTR1E|HTR2C|HTR7|ADRA1A|ADRA1B|ADRA2A|ADRA2B|ADRA2C|CHRM1|CHRM2|CHRM3|CHRM4|CHRM5|DRD1|DRD3|DRD4|DRD5|HTR3A|HTR6|SLC6A4	-0.337	-1.194	0.7766
CI-976	ACAT inhibitor	SOAT1|ACAT1|CES1	-0.337	-1.1942	0.7766
teniposide	Topoisomerase inhibitor	TOP2A|CYP3A5|TOP2B	-0.3369	-1.1936	0.7766
carbendazim	Tubulin inhibitor	TP53|TUBB	-0.3369	-1.1938	0.7766
YM-155	Survivin inhibitor	BIRC5	-0.3368	-1.1932	0.7766
orphenadrine	Acetylcholine receptor antagonist	CYP2B6|GRIN1|GRIN2D|GRIN3A|GRIN3B|HRH1|SCN10A|SLC6A2	-0.3368	-1.1933	0.7766
deltaline	Acetylcholine receptor antagonist	CHRNA7	-0.3368	-1.1933	0.7766
desvenlafaxine	Serotonin receptor antagonist	SLC6A4|SLC6A2|SLC6A3	-0.3368	-1.1935	0.7766
NMS-1286937	PLK inhibitor	PLK1|FLT3|PLK2|PLK3	-0.3368	-1.1935	0.7766
RU-24969	Serotonin receptor agonist	HTR1A|HTR1B|HTR6|HTR1D|HTR2A|HTR2B|HTR2C|HTR5A	-0.3367	-1.193	0.7766
CGP-13501	GABA receptor antagonist	GABBR1	-0.3367	-1.1931	0.7766
GR-144053	Integrin inhibitor	ITGB3|ITGA2B	-0.3367	-1.1932	0.7766
regadenoson	Adenosine receptor agonist	ADORA2A|ADORA1|ADORA2B|ADORA3	-0.3366	-1.1926	0.7766
GW-3965	LXR agonist|ABC transporter expression enhancer	NR1H2|NR1H3|ABCA1	-0.3366	-1.1926	0.7766
SB-415286	GSK inhibitor	GSK3B|GSK3A|RPS6KB1	-0.3366	-1.1927	0.7766
CGP-52432	GABA receptor antagonist	GABBR1	-0.3366	-1.1927	0.7766
ZK-756326	CC chemokine receptor agonist	CCR8	-0.3365	-1.1923	0.7766
rifabutin	Protein synthesis inhibitor	CYP3A4|HSP90AA1|HSP90B1	-0.3365	-1.1923	0.7766
RS-67506	Serotonin receptor agonist	HTR4	-0.3365	-1.1924	0.7766
CI-976	ACAT inhibitor	SOAT1|ACAT1|CES1	-0.3365	-1.1924	0.7766
resorcinol	Phosphodiesterase inhibitor	CA12|CA14|CA2|PTGS1	-0.3365	-1.1924	0.7766
AM-630	Cannabinoid receptor antagonist	CNR2|CNR1	-0.3365	-1.1924	0.7766
benazepril	ACE inhibitor	ACE	-0.3364	-1.1918	0.7766
ALW-II-49-7	Ephrin inhibitor	DDR1	-0.3364	-1.1919	0.7766
lapatinib	EGFR inhibitor|ERBB2 inhibitor	EGFR|ERBB2|CYP3A5	-0.3364	-1.1919	0.7766
rupatadine	Histamine receptor antagonist|Platelet activating factor receptor antagonist	HRH1|PTAFR	-0.3364	-1.1919	0.7766
duloxetine	Norepinephrine inhibitor|Serotonin reuptake inhibitor	SLC6A2|SLC6A4|SLC6A3|HTR2A|HTR2C|HTR6	-0.3364	-1.192	0.7766
AM-281	Cannabinoid receptor antagonist	CNR1|CNR2|GPR55	-0.3363	-1.1914	0.7766
phenacetin	Cyclooxygenase inhibitor	PTGS1	-0.3363	-1.1915	0.7766
desmopressin-acetate	Vasopressin receptor agonist	AVPR2|AVPR1A|AVPR1B|OXTR	-0.3363	-1.1916	0.7766
guanadrel	Adrenergic receptor antagonist	SLC6A2	-0.3363	-1.1916	0.7766
timonacic	Antioxidant	ANXA5	-0.3363	-1.1916	0.7766
gefitinib	EGFR inhibitor	EGFR|CYP2C19	-0.3362	-1.1911	0.7766
cilostazol	Phosphodiesterase inhibitor	PDE3A|CYP2C19|CYP3A5|PDE3B	-0.3362	-1.1911	0.7766
methylnaltrexone	Opioid receptor antagonist	OPRM1|OPRK1|OPRD1	-0.3362	-1.1911	0.7766
lenalidomide	Carcinogen	CRBN|TNF|CDH5|PTGS2|TNFSF11	-0.3362	-1.1911	0.7766
tretinoin	Retinoid receptor agonist|Retinoid receptor ligand	RARG|RORB|RARA|RARB|ALDH1A1|ALDH1A2|GPRC5A|NR0B1|NR2C2|PPARD|RARRES1|RORC|RXRB|RXRG	-0.3362	-1.1911	0.7766
pomalidomide	Angiogenesis inhibitor|TNF inhibitor	CRBN|TNF|CYP2C19|PTGS2	-0.3362	-1.1911	0.7766
mitotane	Carcinogen	CYP11B1|CYP11A1|CYP3A4|ESR1|FDX1	-0.3362	-1.1911	0.7766
raltitrexed	Thymidylate synthase inhibitor	TYMS|FPGS	-0.3362	-1.1912	0.7766
PP-2	Src inhibitor	SRC|LCK|ABL1|LYN|RIPK2	-0.3362	-1.1913	0.7766
benzonatate	Anesthetic - local	SCN5A	-0.3361	-1.1907	0.7766
AMG-517	TRPV antagonist	TRPV1	-0.3361	-1.1907	0.7766
armodafinil	Adrenergic receptor agonist	ABCB1|CYP1A2|CYP2C19|CYP3A5|SLC6A3	-0.3361	-1.1909	0.7766
tipifarnib-P2	Farnesyltransferase inhibitor	FNTA|FNTB	-0.336	-1.1904	0.772
CGK-733	ATM kinase inhibitor|ATR kinase inhibitor	ATM|ATR	-0.336	-1.1904	0.7721
clomethiazole	GABA receptor antagonist|GABA receptor modulator	GABRA1	-0.336	-1.1904	0.7721
mexiletine	Sodium channel inhibitor	SCN5A|CYP2B6|CYP2E1|KCNK2|KCNK3|AHR|SCN4A	-0.336	-1.1905	0.7765
perphenazine	Dopamine receptor antagonist	DRD2|CALM1|DRD1|HRH1|HTR2A|HTR2C|HTR6|HTR7	-0.336	-1.1906	0.7765
PF-4800567	Casein kinase inhibitor	CSNK1E|CSNK1D	-0.336	-1.1906	0.7765
darapladib	Phospholipase inhibitor	PLA2G7	-0.336	-1.1906	0.7765
DBeQ	ATPase inhibitor	CASP3	-0.3359	-1.19	0.7718
carglumic-acid	Carbamoyl phosphate synthase activator	CPS1	-0.3359	-1.19	0.7718
perhexiline	Carnitine palmitoyltransferase inhibitor	CPT1A|CPT2	-0.3359	-1.1901	0.7718
mosapride	Serotonin receptor agonist	HTR4|HTR3A	-0.3359	-1.1903	0.7719
merbarone	Topoisomerase inhibitor	TOP2A	-0.3358	-1.1898	0.7718
W-9	Calmodulin inhibitor	CALM2	-0.3358	-1.19	0.7718
promazine	Dopamine receptor antagonist	CHRM5|DRD2|ADRA1A|ADRA1B|ADRA1D|CHRM1|CHRM2|CHRM3|CHRM4|DRD1|DRD3|DRD4|HRH1|HTR2A|HTR2C	-0.3357	-1.1894	0.7717
ribavirin	Antiviral	IMPDH1|ADK|ENPP1|IMPDH2|NT5C2	-0.3357	-1.1894	0.7717
BRD-K08177763	MTOR inhibitor	MTOR|PTEN	-0.3357	-1.1894	0.7717
tramiprosate	Beta amyloid inhibitor	APP	-0.3357	-1.1895	0.7717
crizotinib	ALK inhibitor	ALK|MET|CYP2B6|CYP3A5|MST1R|ROS1	-0.3357	-1.1895	0.7717
nicotine	Acetylcholine receptor agonist	CHRNA10|CHRNA4|CHRNA9|CHRNB2|AOX1|CYP2B6|CHAT|CHRNA2|CHRNA3|CHRNA5|CHRNA6|CHRNA7|CHRNB3|CHRNB4|CYP19A1|TBXAS1|TRPA1	-0.3357	-1.1895	0.7717
VER-155008	HSP inhibitor	HSPA1A	-0.3357	-1.1896	0.7717
OTS-167	Maternal embryonic leucine zipper kinase inhibitor	MELK	-0.3356	-1.189	0.7715
practolol	Adrenergic receptor antagonist	ADRB1	-0.3356	-1.189	0.7715
cilostazol	Phosphodiesterase inhibitor	PDE3A|CYP2C19|CYP3A5|PDE3B	-0.3356	-1.1891	0.7716
GBR-12935	Dopamine receptor antagonist	AGTR1|SLC6A3	-0.3356	-1.1891	0.7716
epinephrine	Adrenergic receptor agonist|Neurotransmitter	ADRA1A|ADRA1B|ADRA1D|ADRA2A|ADRA2B|ADRA2C|ADRB1|ADRB2|ADRB3|PAH|TNF	-0.3356	-1.1892	0.7717
AG-14361	PARP inhibitor	PARP1	-0.3356	-1.1892	0.7717
clomifene	Estrogen receptor antagonist	ESR1|AR	-0.3355	-1.1887	0.7711
voriconazole	Cytochrome P450 inhibitor	CYP2C19|CYP51A1|CYP2C9|CYP3A4|CYP3A5|PTGS1	-0.3354	-1.1883	0.7711
azasetron	Serotonin receptor antagonist	HTR3A|HTR3B	-0.3354	-1.1884	0.7711
SB-939	HDAC inhibitor	HDAC1|HDAC2|HDAC10|HDAC3|HDAC4|HDAC5|HDAC9	-0.3354	-1.1884	0.7711
MEK-162	MEK inhibitor	MAP2K1|MAP2K2|IL1R2|IL6R|TNFRSF1A	-0.3354	-1.1885	0.7711
TC-H-106	HDAC inhibitor	HDAC1|HDAC2|HDAC3|HDAC8	-0.3353	-1.188	0.7711
BRD-A38706605	Androgen receptor antagonist	AR	-0.3353	-1.188	0.7711
etoposide	Topoisomerase inhibitor	TOP2A|TOP2B|CYP2E1|CYP3A5	-0.3353	-1.1882	0.7711
PRT-062070	JAK inhibitor|Syk inhibitor	SYK	-0.3352	-1.1878	0.7711
torin-1	MTOR inhibitor|PI3K inhibitor	MTOR|PIK3CA	-0.3351	-1.1873	0.7711
rizatriptan	Serotonin receptor agonist	HTR1D|HTR1B|HTR1F|HTR1A|HTR1E	-0.3351	-1.1875	0.7711
U-99194	Dopamine receptor antagonist	DRD3	-0.335	-1.1869	0.7711
CGP-60474	CDK inhibitor	CDK1|CDK2	-0.3349	-1.1866	0.7711
ORG-9768	Adrenergic receptor antagonist	SLC6A2|ADRA2A	-0.3349	-1.1867	0.7711
lomerizine	Calcium channel blocker	ABCB1|CACNA1B|SCN5A	-0.3349	-1.1867	0.7711
eugenol	Androgen receptor antagonist	MAOA|AR	-0.3349	-1.1868	0.7711
nefiracetam	Acetylcholine receptor agonist|GABA receptor agonist	CHAT|CHRM1	-0.3348	-1.1862	0.7711
buflomedil	Adrenergic receptor antagonist|Calcium channel blocker	CACNA1C|ADRA1A	-0.3348	-1.1863	0.7711
PJ-34	PARP inhibitor	EEF2|PARP1|PARP15|PARP3	-0.3348	-1.1863	0.7711
voapaxar	Thrombin inhibitor	F2R	-0.3348	-1.1864	0.7711
dexamethasone	Glucocorticoid receptor agonist	NR3C1|CYP3A4|CYP3A5|ANXA1|NOS2|NR0B1|NR3C2	-0.3348	-1.1864	0.7711
nepafenac	Cyclooxygenase inhibitor	PTGS2|PTGS1	-0.3348	-1.1864	0.7711
oltipraz	NRF2 activator	CYP2B6|NFE2L2|ANG	-0.3347	-1.1859	0.7711
betaxolol	Adrenergic receptor antagonist	ADRB1|ADRB2	-0.3347	-1.186	0.7711
bendroflumethiazide	Sodium channel inhibitor	SLC12A3|CA1|CA2|CA4|KCNMA1|SLC12A1	-0.3347	-1.1861	0.7711
ranitidine	Histamine receptor antagonist	HRH2|SLC22A2	-0.3347	-1.1861	0.7711
neratinib	EGFR inhibitor	EGFR|ERBB2|ERBB4|KDR	-0.3346	-1.1854	0.7711
TWS-119	GSK inhibitor	GSK3B|JUN|MYC	-0.3346	-1.1854	0.7711
pentobarbital	GABA receptor modulator	GABRA1|GABRA2|GABRA3|GABRA4|GABRA5|GABRA6|GABRB1|GABRB2|GABRB3|GABRD|GABRE|GABRG1|GABRG2|GABRG3|GABRP|GABRQ|CHRNA4|CHRNA7|GRIA2|GRIK2|GRIN1|GRIN2A|GRIN2B|GRIN2C|GRIN2D|GRIN3A|GRIN3B	-0.3346	-1.1854	0.7711
bindarit	NFKB inhibitor	CCL2|CCL7|CCL8	-0.3346	-1.1855	0.7711
fumonisin-b1	Sphingosine kinase inhibitor	CERS1	-0.3346	-1.1855	0.7711
bicalutamide	Androgen receptor antagonist	AR|CYP2C19	-0.3346	-1.1856	0.7711
PD-168393	EGFR inhibitor	EGFR|ERBB2|SRC	-0.3345	-1.1851	0.7709
VX-809	CFTR channel agonist	CFTR	-0.3345	-1.1851	0.771
ZK-93423	Benzodiazepine receptor agonist	GABRA1|GABRA2|GABRA3|GABRA5|GABRB2|GABRG2	-0.3345	-1.1851	0.7711
UNC-1215	L3MBTL antagonist	L3MBTL3	-0.3345	-1.1852	0.7711
ketoprofen	Cyclooxygenase inhibitor	PTGS2|PTGS1|CXCR1|SLC5A8	-0.3345	-1.1853	0.7711
MY-5445	Phosphodiesterase inhibitor|Platelet aggregation inhibitor	PDE5A	-0.3344	-1.1847	0.7698
ZSTK-474	PI3K inhibitor	PIK3CG|PIK3CA|PIK3CB|PIK3CD	-0.3344	-1.1847	0.7698
PD-0325901	MEK inhibitor|MAP kinase inhibitor|Protein kinase inhibitor	MAP2K1|MAP2K2	-0.3344	-1.1848	0.7698
clofibric-acid	PPAR receptor agonist	PPARA	-0.3344	-1.1848	0.7698
oxybuprocaine	Anesthetic - local	SCN10A	-0.3344	-1.1849	0.7698
GS-9973	Syk inhibitor	SYK	-0.3344	-1.1849	0.7698
acebutolol	Adrenergic receptor antagonist	ADRB1|ADRB2	-0.3344	-1.185	0.7698
exherin	Cadherin antagonist	CDH2	-0.3344	-1.185	0.7703
tanaproget	Progesterone receptor agonist	PGR	-0.3343	-1.1845	0.7698
spiperone	Dopamine receptor antagonist	DRD2|ADRA1A|DRD3|DRD4|HTR1A|HTR2A|HTR7|ADRA1B|ADRA1D|DRD1|DRD5|HTR1D|HTR2B|HTR2C|HTR6	-0.3343	-1.1846	0.7698
staurosporine	PKC inhibitor	CDK2|GSK3B	-0.3343	-1.1846	0.7698
NVP-BHG712	Ephrin inhibitor	EPHB4	-0.3343	-1.1847	0.7698
SD-208	TGF-beta receptor inhibitor	TGFBR1	-0.3342	-1.1843	0.7698
dipraglurant	Glutamate receptor antagonist	GRM5	-0.3341	-1.1837	0.763
sirolimus	MTOR inhibitor	MTOR|FKBP1A|CCR5|FGF2	-0.3341	-1.1837	0.763
EHNA	Adenosine deaminase inhibitor	ADA|PDE2A	-0.3341	-1.1837	0.7631
CP-93129	Serotonin receptor agonist	HTR1B|HTR1A	-0.3341	-1.1837	0.7634
fexofenadine	Histamine receptor antagonist	HRH1	-0.3341	-1.1838	0.7662
spiramide	Dopamine receptor antagonist|Serotonin receptor antagonist	HTR2A|HTR1A	-0.3341	-1.1838	0.7664
ambrisentan	Endothelin receptor antagonist	EDNRA|EDNRB|CYP2C19|CYP3A4|CYP3A5|SLCO1B3	-0.334	-1.1833	0.763
urapidil	Adrenergic receptor antagonist	HTR1A	-0.334	-1.1833	0.763
MK-1775	WEE1 kinase inhibitor	WEE1	-0.334	-1.1835	0.763
dapivirine	Non-nucleoside reverse transcriptase inhibitor	CYP3A5|CYP2B6|CYP2C19|CYP2C8|CYP3A4	-0.334	-1.1835	0.763
batimastat	Matrix metalloprotease inhibitor	MMP1|ADAM28|ADAMTS5|MMP12|MMP16|MMP2|MMP8	-0.3339	-1.1831	0.763
amrinone	Phosphodiesterase inhibitor	PDE3A|PDE3B|PDE4B|TNF	-0.3339	-1.1832	0.763
CGP-52432	GABA receptor antagonist	GABBR1	-0.3338	-1.1827	0.763
SB-939	HDAC inhibitor	HDAC1|HDAC2|HDAC10|HDAC3|HDAC4|HDAC5|HDAC9	-0.3338	-1.1827	0.763
prostaglandin	Prostanoid receptor antagonist	PTGDR2|PTGDR	-0.3338	-1.1828	0.763
BRD-K08115555	TNF inhibitor	TNF	-0.3338	-1.1828	0.763
GSK-461364	PLK inhibitor	PLK1	-0.3338	-1.1829	0.763
AZD-5438	CDK inhibitor	CCNB1|CCNE1|CDK1|CDK2|KCNH2	-0.3337	-1.1822	0.7614
BRD-K79437791	Inhibitor of methylation of endogenous isoprenylated proteins	PPARG	-0.3337	-1.1823	0.7614
sirolimus	MTOR inhibitor	MTOR|FKBP1A|CCR5|FGF2	-0.3337	-1.1823	0.7614
theophylline	Adenosine receptor antagonist	ADORA1|PDE3A|ADORA2A|ADORA2B|ADORA3|HDAC2|PDE3B|PDE4A|PDE4B|PDE4C|PDE4D|CHIA|CYP2E1|CYP3A4|PDE5A	-0.3337	-1.1823	0.7614
DPO-1	Potassium channel antagonist	KCNA5	-0.3337	-1.1824	0.7621
zonisamide	Sodium channel inhibitor|Calcium channel blocker	SCN1A|CA1|CA12|CA7|SCN11A|SCN2A|SCN3A|SCN4A|SCN5A|SCN9A|CA10|CA11|CA13|CA14|CA2|CA3|CA4|CA5A|CA5B|CA6|CA8|CA9|CACNA1G|CACNA1H|CACNA1I|MAOA|MAOB|SCN10A|SCN1B|SCN2B|SCN3B|SCN4B|SCN7A|SCN8A	-0.3337	-1.1825	0.7624
UNC-1215	L3MBTL antagonist	L3MBTL3	-0.3336	-1.1819	0.7614
defactinib	Focal adhesion kinase inhibitor	PTK2	-0.3335	-1.1817	0.7614
chlorotrianisene	Estrogenic hormone	ESR1|ESR2	-0.3335	-1.1817	0.7614
TG-02	CDK inhibitor|FLT3 inhibitor|JAK inhibitor	CDK9|FLT3|JAK2|CCNT1|MAPK7|CDK1|CDK2|CDK7	-0.3334	-1.1812	0.7614
SGI-1776	PIM inhibitor	PIM1|FLT3|PIM2|PIM3	-0.3334	-1.1812	0.7614
pifithrin-alpha	p53 inhibitor	TP53	-0.3334	-1.1813	0.7614
ryuvidine	Histone lysine methyltransferase inhibitor	CDK4|CDK2	-0.3334	-1.1813	0.7614
propofol	GABA receptor agonist	GABRA1|GABRA2|GABRA3|GABRA4|GABRA5|GABRA6|GABRB1|GABRB2|GABRB3|GABRD|GABRE|GABRG1|GABRG2|GABRG3|GABRP|GABRQ|CYP2B6|TRPV1|FAAH|SCN2A|SCN4A	-0.3334	-1.1814	0.7614
ALW-II-38-3	Ephrin inhibitor	DDR1	-0.3334	-1.1814	0.7614
doxorubicin	Topoisomerase inhibitor	TOP2A	-0.3334	-1.1814	0.7614
quinethazone	Thiazide diuretic	SLC12A3|CA1|CA2|SLC12A1|SLC12A2	-0.3334	-1.1815	0.7614
LY-364947	TGF-beta receptor inhibitor|P38 MAPK inhibitor	TGFBR1	-0.3333	-1.1811	0.7614
SB-271046	Serotonin receptor antagonist	HTR6	-0.3333	-1.1811	0.7614
etomoxir	Carnitine palmitoyltransferase inhibitor	CPT1A|CPT1B	-0.3332	-1.1805	0.7614
cirazoline	Adrenergic receptor agonist	ADRA1A	-0.3332	-1.1807	0.7614
phenprocoumon	Vitamin K antagonist	VKORC1	-0.3332	-1.1807	0.7614
retigabine	Potassium channel activator	KCNQ2|KCNQ3|KCNQ4|KCNQ5|ABAT|KCNQ1	-0.3332	-1.1807	0.7614
MK-8245	Stearoyl-CoA desaturase inhibitor	SCD	-0.3332	-1.1807	0.7614
BMS-641988	Androgen receptor antagonist	AR	-0.3332	-1.1807	0.7614
methylene-blue	Nitric oxide production inhibitor|Guanylyl cyclase inhibitor|Monoamine oxidase inhibitor|Tau aggregation inhibitor	ACHE|MAPT	-0.3332	-1.1807	0.7614
JDTic	Opioid receptor antagonist	OPRK1	-0.3331	-1.1804	0.7613
raloxifene	Estrogen receptor antagonist|Selective estrogen receptor modulator (SERM)	ESR1|ESR2|ACVRL1|ENG	-0.3331	-1.1804	0.7613
raloxifene	Estrogen receptor antagonist|Selective estrogen receptor modulator (SERM)	ESR1|ESR2|ACVRL1|ENG	-0.3331	-1.1804	0.7613
homatropine	Acetylcholine receptor antagonist	CES1|CHRM1	-0.333	-1.1798	0.7613
meclizine	Constitutive androstane receptor (CAR) agonist	NR1I3|HRH1	-0.333	-1.1799	0.7613
paracetamol	Cyclooxygenase inhibitor	PTGS1|PTGS2|CYP2E1|FAAH|TRPV1	-0.333	-1.1799	0.7613
phenethyl-isothiocyanate	Carcinogen	CYP2E1	-0.333	-1.1801	0.7613
loperamide	Opioid receptor agonist	OPRM1|OPRD1|CYP2B6|CYP2C8|NPR2|CACNA1A|CALM1|OPRK1|POMC	-0.3329	-1.1794	0.7613
eptifibatide	Platelet aggregation inhibitor	ITGA2B|ITGB3	-0.3329	-1.1795	0.7613
CP-724714	Tyrosine kinase inhibitor|EGFR inhibitor	ERBB2	-0.3329	-1.1796	0.7613
BRD-K89997465	Dopamine receptor antagonist	DRD2|DRD3|DRD4|HTR2A|ADRA2A|ADRA2B|ADRA2C|DRD1|DRD5|HRH1|HTR1A|HTR2C|HTR6|HTR7|KIF11|ADRA1A|ADRA1B|ADRA1D|CALM1|CHRM1|CHRM3|HRH4|HTR2B|KCNH2|ORM1|ORM2|SMPD1|TRPC5	-0.3329	-1.1797	0.7613
rilmenidine	Adrenergic receptor agonist|Imidazoline receptor agonist	NISCH|ADRA2A	-0.3329	-1.1797	0.7613
fumagillin	Methionine aminopeptidase inhibitor	METAP2	-0.3328	-1.1791	0.7587
AZD-5363	AKT inhibitor	AKT1|AKT2|AKT3	-0.3327	-1.1788	0.7566
picotamide	Thromboxane receptor antagonist|Thromboxane synthase inhibitor	TBXA2R|TBXAS1	-0.3327	-1.1789	0.7567
azithromycin	Bacterial 50S ribosomal subunit inhibitor	MLNR	-0.3327	-1.179	0.7567
BML-259	CDK inhibitor	CDK2|CDK5	-0.3326	-1.1785	0.7555
GANT-58	GLI antagonist	DHH|IHH|GLI1	-0.3326	-1.1786	0.7563
SB-269970	Serotonin receptor antagonist	HTR7	-0.3325	-1.1782	0.7549
ranolazine	Sodium channel inhibitor	SCN5A|SCN9A|SLC22A2|SCN10A|SCN4A	-0.3325	-1.1782	0.7549
L-368899	Oxytocin receptor antagonist	OXTR|OXT|AVPR1A|AVPR2	-0.3324	-1.1777	0.7549
labetalol	Adrenergic receptor antagonist	ADRB1|ADRB2|ADRA1A|ADRA1D|ADRA1B	-0.3324	-1.1777	0.7549
LM-1685	Cyclooxygenase inhibitor	PTGS2	-0.3324	-1.1778	0.7549
fludarabine-phosphate	DNA inhibitor|DNA repair enzyme inhibitor|Purine antagonist	POLA1|RRM1|DCK|POLD1|POLE|RRM2|RRM2B	-0.3324	-1.1778	0.7549
alpelisib	PI3K inhibitor	PIK3CA|PIK3CB|PIK3CD|PIK3CG	-0.3324	-1.1778	0.7549
buspirone	Serotonin receptor agonist	HTR1A|DRD2	-0.3324	-1.1779	0.7549
L-694247	Serotonin receptor agonist	HTR1D|HTR1A|HTR1B	-0.3324	-1.1779	0.7549
AZ-628	RAF inhibitor	BRAF|RAF1	-0.3323	-1.1775	0.7548
arbidol	Cytochrome P450 inhibitor	CYP2C19|CYP2E1|CYP3A5|CYP3A4	-0.3323	-1.1775	0.7548
arachidonamide	Cannabinoid receptor agonist	CNR1|CNR2	-0.3323	-1.1776	0.7549
deltaline	Acetylcholine receptor antagonist	CHRNA7	-0.3323	-1.1776	0.7549
loxapine	Dopamine receptor antagonist|Serotonin receptor antagonist	DRD2|DRD3|DRD4|HTR2A|HTR2C|DRD1|HRH1|HTR6|ADRA1A|ADRA1B|ADRA2A|ADRA2B|ADRA2C|ADRB1|CHRM1|CHRM2|CHRM3|CHRM4|CHRM5|DRD5|HRH2|HRH4|HTR1A|HTR1B|HTR1D|HTR1E|HTR3A|HTR5A|HTR7|SLC6A2|SLC6A3|SLC6A4	-0.3322	-1.1769	0.7534
diltiazem	Calcium channel blocker	CACNA1C|CYP3A5|CYP3A7|CACNA1S|CACNA2D1|CACNG1|HTR3A|KCNA5	-0.3322	-1.177	0.7535
CGP-60474	CDK inhibitor	CDK1|CDK2	-0.3322	-1.1772	0.7545
WZ-3146	EGFR inhibitor	EGFR	-0.3321	-1.1767	0.7534
SC-12267	Dihydroorotate dehydrogenase inhibitor	DHODH|IL17A|IFNG	-0.3321	-1.1767	0.7534
nortriptyline	Tricyclic antidepressant	KCNJ10|SLC6A2|SLC6A4|CYP2C19|PIK3CD|ADRA1A|ADRA1B|ADRA1D|ADRA2A|ADRA2B|ADRA2C|ADRB1|ADRB2|ADRB3|CHRM1|CHRM2|CHRM3|CHRM4|CHRM5|DRD2|HRH1|HTR1A|HTR2A|HTR2C|HTR6|PGRMC1|SIGMAR1	-0.3321	-1.1768	0.7534
calcitriol	Vitamin D receptor agonist	VDR|CYP3A5	-0.332	-1.1762	0.7533
SC-19220	Prostanoid receptor antagonist	PTGER1	-0.332	-1.1763	0.7534
AS-604850	PI3K inhibitor	PIK3CG|PIK3CA	-0.332	-1.1763	0.7534
sibutramine	Serotonin receptor antagonist	SLC6A2|SLC6A4|SLC6A3|CYP2B6|CYP2C19|CYP3A5	-0.332	-1.1764	0.7534
oxybutynin	Acetylcholine receptor antagonist	CHRM3|CHRM2|CHRM1|CHRM4	-0.3319	-1.1759	0.749
TG-100115	PI3K inhibitor	PIK3CG|PIK3CA|PIK3CB|PIK3CD	-0.3319	-1.1761	0.7531
RS-23597-190	Serotonin receptor antagonist	HTR4	-0.3318	-1.1755	0.749
dalcetrapib	Cholesterol inhibitor	CETP	-0.3318	-1.1755	0.749
phenylbutyrate	HDAC inhibitor	CYP3A5|HDAC1	-0.3318	-1.1756	0.749
hydrocortisone-phosphate	Glucocorticoid receptor agonist	ANXA1|NOS2|NR3C1	-0.3318	-1.1756	0.749
neratinib	EGFR inhibitor	EGFR|ERBB2|ERBB4|KDR	-0.3318	-1.1758	0.749
atorvastatin	HMGCR inhibitor	HMGCR|DPP4|CYP3A5|FASLG|AHR	-0.3317	-1.1753	0.749
m-3M3FBS	Phospholipase activator	PLCB2|PLCB3|PLCD1|PLCG1|PLCG2	-0.3317	-1.1754	0.749
SB-408124	Orexin receptor antagonist	HCRTR1|HCRTR2	-0.3316	-1.1749	0.749
tivantinib	Tyrosine kinase inhibitor	MET	-0.3316	-1.1749	0.749
AZ-20	ATR kinase inhibitor	ATR|MTOR	-0.3315	-1.1744	0.749
KIN001-127	ITK inhibitor	ITK	-0.3315	-1.1745	0.749
ML-213	Potassium channel activator	KCNQ4|KCNQ2	-0.3315	-1.1746	0.749
mepacrine	NFKB inhibitor|Cytokine production inhibitor|p53 activator	TP53|AKT1|MTOR|NFKB1|PLA2G2A|PLA2G2D|PLA2G1B|PLA2G4A|PLA2G6|PLCL1	-0.3315	-1.1746	0.749
BU-224	Imidazoline receptor agonist|Imidazoline ligand	MAOA|MAOB	-0.3315	-1.1747	0.749
avanafil	Phosphodiesterase inhibitor	PDE5A	-0.3315	-1.1747	0.749
ripasudil	Rho associated kinase inhibitor	ROCK1|ROCK2	-0.3315	-1.1747	0.749
budesonide	Glucocorticoid receptor agonist	NR3C1|CYP3A5|CYP3A7	-0.3314	-1.1743	0.749
alpelisib	PI3K inhibitor	PIK3CA|PIK3CB|PIK3CD|PIK3CG	-0.3313	-1.1737	0.749
paroxetine	Selective serotonin reuptake inhibitor (SSRI)	SLC6A4|CHRM1|CHRM2|CHRM3|CHRM4|CHRM5|HTR2A|SLC6A2	-0.3313	-1.1738	0.749
dosulepin	Norepinephrine inhibitor|Serotonin reuptake inhibitor|Tricyclic antidepressant	SLC6A2|SLC6A4|CYP2C19|CHRM1|CHRM2|CHRM3|CHRM4|CHRM5|HRH1	-0.3313	-1.1739	0.749
JX-401	P38 MAPK inhibitor	MAPK14	-0.3312	-1.1737	0.749
pimobendan	Calcium channel blocker|Phosphodiesterase inhibitor	PDE3A	-0.3311	-1.173	0.749
KI-8751	VEGFR inhibitor|KIT inhibitor|PDGFR inhibitor	KDR	-0.3311	-1.173	0.749
SR-27897	CCK receptor antagonist	CCKAR	-0.3311	-1.173	0.749
dasatinib	KIT inhibitor|Bcr-Abl inhibitor|Ephrin inhibitor|PDGFR inhibitor|Src inhibitor|Tyrosine kinase inhibitor	ABL1|FYN|LCK|SRC|KIT|YES1|EPHA2|LYN|PDGFRB|BCR|BTK|DDR1|DDR2|PDGFRA|ABL2|BLK|FGR|FRK|HCK|SRMS|STAT5B	-0.3311	-1.1731	0.749
BIIB-021	HSP inhibitor	AOX1|HSP90AA1	-0.3311	-1.1731	0.749
teneligliptin	Dipeptidyl peptidase inhibitor	DPP4	-0.3311	-1.1731	0.749
hesperidin	Flavanone glycoside	CACNA1B	-0.3311	-1.1733	0.749
RX-821002	Adrenergic receptor antagonist	ADRA2A|ADRA2B|ADRA2C|ADRA1A|ADRA1B|ADRA1D	-0.3311	-1.1733	0.749
GBR-12935	Dopamine receptor antagonist	AGTR1|SLC6A3	-0.3311	-1.1733	0.749
R-96544	Serotonin receptor antagonist	HTR2A	-0.331	-1.1728	0.7465
auranofin	NFKB inhibitor	TXNRD1|TXNRD2|IKBKB|PRDX5|TRPA1	-0.331	-1.1728	0.7467
elesclomol	Oxidizing agent	TOP2A|HSPA1A	-0.331	-1.1729	0.7468
propentofylline	Adenosine receptor antagonist|Phosphodiesterase inhibitor	ACHE|PDE1A	-0.3309	-1.1724	0.7453
reboxetine	Adrenergic receptor antagonist	SLC6A2	-0.3309	-1.1726	0.7453
disulfiram	Aldehyde dehydrogenase inhibitor|DNA methyltransferase inhibitor|TRPV agonist	ALDH2|ALDH1A2|ALDH5A1|ALDH7A1|CYP2E1|DNMT1|TRPA1|DBH	-0.3308	-1.172	0.7453
trichlormethiazide	Chloride channel blocker	SLC12A1|ATP1A1|CA1|CA2|CA4|SLC12A3	-0.3308	-1.1721	0.7453
ORE-1001	ACE inhibitor	ACE2	-0.3308	-1.1722	0.7453
rucinol	Tyrosinase inhibitor	TYR	-0.3308	-1.1723	0.7453
nicergoline	Adrenergic receptor antagonist	ADRA1A	-0.3308	-1.1723	0.7453
JNJ-38877605	MET inhibitor	MET	-0.3307	-1.1716	0.7453
temazepam	GABA receptor agonist	GABRA1|GABRA2|GABRA3|GABRA5|GABRA4|GABRA6|GABRB1|GABRB2|GABRB3|GABRD|GABRE|GABRG1|GABRG2|GABRG3|GABRP|GABRQ|GABRR1|GABRR2|GABRR3|TSPO	-0.3307	-1.1719	0.7453
SB-239063	P38 MAPK inhibitor	TNF|MAPK11|MAPK14|PTGS2	-0.3306	-1.1713	0.7453
ibrutinib	BTK inhibitor	BTK|BLK|BMX	-0.3305	-1.1709	0.7453
LY-2183240	FAAH inhibitor	FAAH	-0.3305	-1.171	0.7453
mitoxantrone	Topoisomerase inhibitor	TOP2A|PIM1	-0.3305	-1.171	0.7453
GSK-1838705A	IGF-1 inhibitor	IGF1R|ALK|INSR|RPS6KA1	-0.3305	-1.171	0.7453
CG-930	JNK inhibitor	MAPK8	-0.3305	-1.1711	0.7453
amsacrine	Topoisomerase inhibitor	TOP2A|KCNH2	-0.3305	-1.1711	0.7453
adarotene	Retinoid receptor agonist	RARG|RARA|RARB	-0.3305	-1.1711	0.7453
alitretinoin	Retinoid receptor agonist	RARG|RARA|RARB|RXRA|RXRG|RXRB	-0.3305	-1.1711	0.7453
efatutazone	PPAR receptor agonist	PPARG	-0.3305	-1.1712	0.7453
loperamide	Opioid receptor agonist	OPRM1|OPRD1|CYP2B6|CYP2C8|NPR2|CACNA1A|CALM1|OPRK1|POMC	-0.3305	-1.1712	0.7453
phenamil	TRPV antagonist	PKD2L1	-0.3304	-1.1706	0.7451
sacubitril	Neprilysin inhibitor	MME	-0.3304	-1.1707	0.7453
deferiprone	Chelating agent	CYP4F2|UGT1A6	-0.3304	-1.1708	0.7453
alda-1	Aldehyde dehydrogenase activator	ALDH2	-0.3304	-1.1708	0.7453
berberine	LDL receptor activator	LDLR|ACHE|CYP2C19|CYP2E1|PTPN1	-0.3304	-1.1708	0.7453
dapivirine	Non-nucleoside reverse transcriptase inhibitor	CYP3A5|CYP2B6|CYP2C19|CYP2C8|CYP3A4	-0.3303	-1.1703	0.7432
formestane	Aromatase inhibitor	CYP19A1	-0.3303	-1.1704	0.7438
deferasirox	Chelating agent	CYP2C19|CYP2C8|CYP3A4	-0.3303	-1.1705	0.7444
enalapril	ACE inhibitor	ACE	-0.3302	-1.1698	0.7424
eflornithine	Ornithine decarboxylase inhibitor	ODC1|ARG2	-0.3302	-1.1698	0.7424
AZD-6482	PI3K inhibitor	PIK3CB|PIK3CD|PIK3CG|PIK3CA	-0.3302	-1.1699	0.7424
BMS-191011	Potassium channel activator	KCNMA1	-0.3302	-1.1701	0.7424
methoprene-acid	Retinoid receptor agonist	RXRA	-0.3301	-1.1696	0.74
etofylline-clofibrate	Platelet aggregation inhibitor|Lipase clearing factor inhibitor	LPL|PPARA	-0.3301	-1.1696	0.74
dovitinib	EGFR inhibitor|FGFR inhibitor|FLT3 inhibitor|PDGFR inhibitor|VEGFR inhibitor	FGFR1|FLT1|KDR|EGFR|FGFR3|FLT3|FLT4|KIT|PDGFRB|CSF1R|FGFR2|INSR|PDGFRA	-0.3301	-1.1696	0.74
cabozantinib	RET inhibitor|VEGFR inhibitor	KDR|MET|FLT3|KIT|RET|TEK|CYP2C19	-0.3301	-1.1696	0.7401
minoxidil	KATP activator|Vasodilator	ABCC9|KCNJ8|KCNJ11|REN|KCNJ1|KCNJ10|PTGS1	-0.3301	-1.1697	0.742
refametinib	MEK inhibitor	MAP2K1|MAP2K2	-0.3301	-1.1697	0.7422
CX-4945	Casein kinase inhibitor	CSNK2A1|CSNK2A2|CSNK2B|DAPK3|HIPK3	-0.3301	-1.1698	0.7423
flucytosine	Antifungal	DNMT1	-0.3301	-1.1698	0.7423
dexamethasone	Glucocorticoid receptor agonist	NR3C1|CYP3A4|CYP3A5|ANXA1|NOS2|NR0B1|NR3C2	-0.33	-1.1693	0.7398
BRD-A49765801	Glucocorticoid receptor agonist	NR3C1|SERPINA6	-0.33	-1.1693	0.74
U-99194	Dopamine receptor antagonist	DRD3	-0.3299	-1.1689	0.7364
orantinib	PDGFR inhibitor|FGFR inhibitor|VEGFR inhibitor	KDR|PDGFRB|FGFR1|AURKA|AURKB|PDGFRA|TBK1|EGFR|FGFR2	-0.3299	-1.1689	0.7367
JW-74	WNT inhibitor|Tankyrase inhibitor	TNKS|TNKS2	-0.3299	-1.169	0.7368
zatebradine	HCN channel antagonist	HCN1|HCN2|HCN3|HCN4	-0.3299	-1.169	0.7368
metoprolol	Adrenergic receptor antagonist	ADRB1|ADRB2	-0.3298	-1.1686	0.7357
naftopidil	Adrenergic receptor antagonist	ADRA1D|ADRA1A	-0.3298	-1.1686	0.7358
verapamil	Calcium channel blocker	CACNA1C|CACNA1D|CACNA1G|CACNA1S|CYP2C8|CYP2E1|CYP3A5|CYP3A7|DRD2|CACNA1A|CACNA1B|CACNA1F|CACNA1I|CACNB1|CACNB2|CACNB3|CACNB4|CYP3A4|KCNA10|KCNA7|KCNH2|KCNJ11|NALCN|SCN5A|SLC29A4|SLC6A4	-0.3298	-1.1687	0.7361
cilomilast	Phosphodiesterase inhibitor	PDE4A|PDE4B|PDE4D|IL12A|IL12B|IL1B|PDE4C|TNF	-0.3297	-1.1681	0.7293
RAF-265	RAF inhibitor|VEGFR inhibitor	BRAF|KDR|KIT|PDGFRB|RAF1	-0.3297	-1.1682	0.7333
imiquimod	Interferon inducer|TLR agonist	TLR7|TLR8	-0.3297	-1.1682	0.7334
isamoltane	Adrenergic receptor antagonist	ADRB1|ADRB2|HTR1A|HTR1B	-0.3297	-1.1683	0.7343
AZD-9291	EGFR inhibitor	EGFR	-0.3297	-1.1684	0.7347
wiskostatin	Neural Wiskott-Aldrich syndrome protein inhibitor	WAS|WASL	-0.3296	-1.1677	0.7288
CGP-60474	CDK inhibitor	CDK1|CDK2	-0.3296	-1.1679	0.7288
BX-795	IKK inhibitor	PDPK1|IKBKE|TBK1|CDK2|CHEK1|GSK3B|KDR|PDK1	-0.3296	-1.1679	0.7288
dopamine	Dopamine receptor agonist	DRD2|DRD1|DRD3|DRD4|DRD5|DBH|HTR1A|HTR7|SLC6A2|SLC6A3|SLC6A4	-0.3295	-1.1674	0.7288
aprepitant	Tachykinin antagonist	TACR1|CYP2C19	-0.3295	-1.1675	0.7288
BRD-K03670461	EGFR inhibitor	EGFR	-0.3295	-1.1675	0.7288
RS-67333	Serotonin receptor agonist	HTR4	-0.3294	-1.167	0.7288
EI-273	PKC inhibitor	PRKCA|PRKCG	-0.3294	-1.1671	0.7288
chlorogenic-acid	Antioxidant	SLC37A4	-0.3294	-1.1671	0.7288
AZD-8055	MTOR inhibitor	MTOR	-0.3294	-1.1672	0.7288
olaparib	PARP inhibitor	PARP1|PARP2|PARP3	-0.3294	-1.1672	0.7288
decitabine	DNA inhibitor	DNMT1|DNMT3A	-0.3294	-1.1673	0.7288
RAF-265	RAF inhibitor|VEGFR inhibitor	BRAF|KDR|KIT|PDGFRB|RAF1	-0.3293	-1.1669	0.7282
hydroxyurea	Ribonucleoside reductase inhibitor	RRM1|RRM2|RRM2B	-0.3293	-1.1669	0.7287
dalcetrapib	Cholesterol inhibitor	CETP	-0.3293	-1.167	0.7287
BMS-641988	Androgen receptor antagonist	AR	-0.3292	-1.1663	0.7263
fasudil	Rho associated kinase inhibitor	ROCK1|ROCK2|PKIA|PRKACA	-0.3292	-1.1664	0.7263
dexfenfluramine	Serotonin receptor agonist	SLC6A4|HTR2C	-0.3292	-1.1666	0.7263
VU-0400193-3	Glutamate receptor antagonist	GRM4	-0.3291	-1.166	0.7263
BTS-54505	Dopamine receptor antagonist|Adrenergic receptor antagonist|Norepinephrine reuptake inhibitor|Serotonin reuptake inhibitor	SLC6A2|SLC6A3|SLC6A4	-0.3291	-1.1661	0.7263
AZD-1480	JAK inhibitor	JAK1|JAK2|JAK3	-0.3291	-1.1662	0.7263
lerisetron	Serotonin receptor antagonist	HTR3A	-0.3291	-1.1662	0.7263
valrubicin	DNA inhibitor|Topoisomerase inhibitor	TOP2A	-0.3291	-1.1662	0.7263
papaverine	Phosphodiesterase inhibitor	PDE10A|PDE4B|PDE5A	-0.329	-1.1656	0.7263
GSK-1292263	Glucose dependent insulinotropic receptor agonist	GPR119|GRPR	-0.329	-1.1657	0.7263
bupropion	Dopamine receptor antagonist	SLC6A2|SLC6A3|CYP2B6|CHRNA3	-0.329	-1.1658	0.7263
SB-218795	Tachykinin antagonist	TACR3	-0.329	-1.1658	0.7263
KW-2449	Abl inhibitor|Aurora kinase inhibitor|FLT3 inhibitor	FLT3|ABL1|AURKA|FGFR1|AURKB	-0.3289	-1.1652	0.7263
triacsin-c	Adrenergic receptor antagonist	ACSL1	-0.3289	-1.1654	0.7263
PF-3845	FAAH inhibitor	FAAH	-0.3289	-1.1654	0.7263
metoprolol	Adrenergic receptor antagonist	ADRB1|ADRB2	-0.3289	-1.1654	0.7263
levcromakalim	Potassium channel activator	KCNJ8|ABCC9|KCNJ5	-0.3289	-1.1654	0.7263
naproxol	Anti-inflammatory	PTGS1|PTGS2	-0.3289	-1.1654	0.7263
naphazoline	Adrenergic receptor agonist	ADRA1A|ADRA2A	-0.3288	-1.1649	0.7263
letrozole	Aromatase inhibitor	CYP19A1	-0.3288	-1.1649	0.7263
Ro-4987655	MEK inhibitor	MAP2K1	-0.3288	-1.165	0.7263
MK-2206	AKT inhibitor	AKT1|AKT2|AKT3	-0.3288	-1.165	0.7263
desoxycortone	Mineralocorticoid receptor agonist	NR3C2|NR3C1	-0.3288	-1.165	0.7263
metyrapone	Cytochrome P450 inhibitor	CYP11B1|HSD11B1|NR3C2	-0.3288	-1.165	0.7263
TAK-715	P38 MAPK inhibitor	MAPK14|TNF	-0.3288	-1.1651	0.7263
palomid-529	AKT inhibitor|FGFR inhibitor|MTOR inhibitor|VEGFR inhibitor	MTOR|FGF2	-0.3287	-1.1645	0.7263
desmopressin-acetate	Vasopressin receptor agonist	AVPR2|AVPR1A|AVPR1B|OXTR	-0.3287	-1.1647	0.7263
betrixaban	Coagulation factor inhibitor	F10|KCNH2	-0.3287	-1.1647	0.7263
mepireserpate	Catechol O methyltransferase inhibitor	SLC18A2|SLC18A1	-0.3286	-1.1642	0.7263
evodiamine	ATPase inhibitor|TRPV agonist	TRPV1	-0.3286	-1.1643	0.7263
enalapril	ACE inhibitor	ACE	-0.3286	-1.1643	0.7263
SC-560	Cyclooxygenase inhibitor	PTGS1	-0.3286	-1.1644	0.7263
carbachol	Cholinergic receptor agonist	CHRM1|CHRM2|CHRNA2|CHRM3|CHRM4|CHRM5	-0.3286	-1.1644	0.7263
XMD-885	MAP kinase inhibitor	MAPK7|LRRK2	-0.3285	-1.1638	0.7222
SU-11274	Hepatocyte growth factor receptor inhibitor|Tyrosine kinase inhibitor	MET	-0.3285	-1.1638	0.7222
travoprost	Prostanoid receptor agonist	PTGFR	-0.3285	-1.1639	0.7222
U-54494A	Opioid receptor agonist	OPRK1	-0.3285	-1.1639	0.7222
methotrexate	Dihydrofolate reductase inhibitor	DHFR|AOX1|FOLR1|TYMS	-0.3285	-1.164	0.7222
PNU-120596	Acetylcholine receptor agonist	CHRNA7	-0.3285	-1.1641	0.7263
doxylamine	Histamine receptor antagonist	HRH1|CHRM1	-0.3285	-1.1641	0.7263
daunorubicin	RNA synthesis inhibitor|Topoisomerase inhibitor	TOP2A|TOP2B	-0.3285	-1.1641	0.7263
CYT-387	JAK inhibitor	JAK1|JAK2|JAK3	-0.3285	-1.1641	0.7263
VU-0415374-1	Glutamate receptor antagonist	GRM4	-0.3284	-1.1635	0.7222
CP-945598	Cannabinoid receptor antagonist	CNR1	-0.3284	-1.1635	0.7222
ketotifen	Histamine receptor agonist|Leukotriene receptor antagonist|Phosphodiesterase inhibitor	HRH1|PDE4A|PDE4B|PDE4C|PDE4D|PDE7A|PDE7B|PDE8A|PDE8B|PGD	-0.3284	-1.1637	0.7222
lapatinib	EGFR inhibitor|ERBB2 inhibitor	EGFR|ERBB2|CYP3A5	-0.3284	-1.1637	0.7222
arofylline	Phosphodiesterase inhibitor	PDE4A|PDE4B|PDE4C|PDE4D	-0.3283	-1.1631	0.7206
benzthiazide	Carbonic anhydrase inhibitor	CA2|SLC12A3|CA1|CA12|CA4|CA9	-0.3283	-1.1633	0.7222
nitrendipine	Calcium channel blocker	CACNA1C|CACNA1D|CACNA2D1|CACNA1H|CACNA1S|CACNA2D2|CACNB2|CACNG1|KCNN4	-0.3282	-1.163	0.7201
farnesol	FXR agonist|Monoamine oxidase inhibitor|NFKB activator|PPAR receptor agonist	MAOB	-0.3282	-1.1631	0.7202
tamoxifen	Estrogen receptor antagonist|Selective estrogen receptor modulator (SERM)	ESR1|ESR2|CYP3A5|ESRRG|PLD1|PRKCD|PRKCE|PRKCQ|PRKCZ|EBP|GPER1|PRKCA|PRKCB|PRKCG|PRKCI	-0.3281	-1.1624	0.7199
mercaptopurine	Immunosuppressant|Protein synthesis inhibitor|Purine antagonist	HPRT1|IMPDH1|IMPDH2|PPAT	-0.3281	-1.1624	0.7199
purmorphamine	Smoothened receptor agonist	SMO|DHH|IHH|PTCH1	-0.3281	-1.1624	0.7199
thioperamide	Histamine receptor antagonist	HRH3|HRH4	-0.3281	-1.1625	0.72
saracatinib	Src inhibitor	SRC|ABL1|LCK|YES1	-0.3281	-1.1626	0.72
rifaximin	RNA synthesis inhibitor	NR1I2|CYP3A4	-0.3281	-1.1626	0.72
dasatinib	KIT inhibitor|Bcr-Abl inhibitor|Ephrin inhibitor|PDGFR inhibitor|Src inhibitor|Tyrosine kinase inhibitor	ABL1|FYN|LCK|SRC|KIT|YES1|EPHA2|LYN|PDGFRB|BCR|BTK|DDR1|DDR2|PDGFRA|ABL2|BLK|FGR|FRK|HCK|SRMS|STAT5B	-0.3281	-1.1626	0.72
FR-180204	MAP kinase inhibitor	MAPK1|MAPK3	-0.3281	-1.1626	0.72
L-690488	Inositol monophosphatase inhibitor	IMPA1	-0.328	-1.162	0.7195
AG-490	EGFR inhibitor|ERBB2 inhibitor|JAK inhibitor	JAK2|JAK3|STAT3|EGFR	-0.328	-1.1621	0.7195
BMY-14802	Sigma receptor antagonist	HTR1A|SIGMAR1	-0.328	-1.1623	0.7197
GSK-J1	Histone demethylase inhibitor	KDM6B|KDM6A|TNF	-0.3279	-1.1617	0.7195
doxazosin	Adrenergic receptor antagonist	ADRA1D|ADRA1A|ADRA1B|CYP2C19|KCNH2|KCNH6|KCNH7	-0.3279	-1.1617	0.7195
VER-155008	HSP inhibitor	HSPA1A	-0.3279	-1.1618	0.7195
ergocornine	Dopamine receptor agonist	DRD2	-0.3279	-1.1618	0.7195
phentolamine	Adrenergic receptor antagonist	ADRA1A|ADRA2A|ADRA1B|ADRA1D|ADRA2B|ADRA2C	-0.3279	-1.1618	0.7195
alverine	Muscle relaxant	HTR1A	-0.3279	-1.1619	0.7195
[truncated: 7,952 more rows]
