# Supplementary material for: Unfolding Immune Dysregulation in COPD: Identification of a Three-Gene Signature and Functional Validation of TCF7 in Human Lung Tissue and T Lymphocytes
Source: Int J Mol Sci. 2026 May 9;27(10):4231. doi: 10.3390/ijms27104231 (PMC13206788; doi:10.3390/ijms27104231)
Supplement: Supplementary file 1 [file ijms-27-04231-s001.zip › Supplementary Table S3.xlsx]

## Sheet: Test Result
Sample	Gene	CT1	CT2	CT3	Ctmean	ΔCT				ΔΔCT			RQ（2-ΔΔCT）			mean	SD
NC-1	GAPDH	16.6958	16.7106	16.6976	16.7013
NC-2	GAPDH	16.7939	16.716	16.7199	16.7433
NC-3	GAPDH	16.7338	16.7221	16.6851	16.7137
M-1	GAPDH	16.6905	16.7014	16.6918	16.6946
M-2	GAPDH	16.6568	16.7312	16.8186	16.7356
M-3	GAPDH	16.6123	16.6562	16.6617	16.6434
NC-1	gene1	21.8545	21.8782	21.8623	21.865	5.15315	5.1769	5.16097	5.16368	-0.0105216	0.013223	-0.00270144	1.00732	0.990876	1.00187	1.00002	0.00837642
NC-2	gene1	21.893	21.8972	21.9611	21.9171	5.14977	5.15393	5.21787	5.17386	-0.0240898	-0.0199223	0.0440121	1.01684	1.0139	0.969954	1.00023	0.0262629
NC-3	gene1	21.8343	21.8607	21.8969	21.864	5.1206	5.14708	5.1832	5.15029	-0.0296898	-0.00321388	0.0329037	1.02079	1.00223	0.977451	1.00016	0.021745
M-1	gene1	20.5147	20.4753	20.6175	20.5358	3.82014	3.7807	3.92297		-1.34354	-1.38297	-1.24071	2.53773	2.60805	2.36314	2.50298	0.126099
M-2	gene1	20.5836	20.5902	20.5496	20.5745	3.84808	3.85464	3.81404		-1.32578	-1.31922	-1.35981	2.50668	2.49531	2.56652	2.52284	0.0382577
M-3	gene1	20.5186	20.4939	20.4692	20.4939	3.87524	3.85053	3.82581		-1.27505	-1.29977	-1.32448	2.42008	2.46189	2.50443	2.46213	0.0421767
NC-1	gene2	19.1679	19.2153	19.1766	19.1866	2.46662	2.51402	2.47531	2.48531	-0.0186984	0.0287011	-0.0100028	1.01305	0.980302	1.00696	1.0001	0.0174147
NC-2	gene2	19.1734	19.1997	19.1618	19.1783	2.43012	2.45646	2.41855	2.43504	-0.00492541	0.0214189	-0.0164935	1.00342	0.985263	1.0115	1.00006	0.0134362
NC-3	gene2	19.2154	19.2776	19.1995	19.2308	2.50171	2.56393	2.48588	2.51718	-0.0154603	0.0467536	-0.0312932	1.01077	0.968112	1.02193	1.00027	0.0284034
M-1	gene2	20.9953	20.9509	20.9515	20.9659	4.30074	4.25633	4.25697		1.81542	1.77102	1.77166	0.284121	0.293001	0.292872	0.289998	0.00509018
M-2	gene2	20.9914	21.0073	20.9603	20.9863	4.25584	4.27177	4.2247		1.8208	1.83673	1.78965	0.283063	0.279956	0.289241	0.284087	0.00472667
M-3	gene2	20.9257	20.8735	20.9422	20.9138	4.28229	4.23007	4.2988		1.76512	1.71289	1.78162	0.294202	0.305047	0.290856	0.296702	0.00741865
NC-1	gene3	14.7771	14.7631	14.6808	14.7403	-1.92425	-1.93818	-2.02052	-1.96099	0.0367327	0.0228043	-0.0595369	0.97486	0.984318	1.04213	1.00044	0.0364171
NC-2	gene3	14.7852	14.8017	14.765	14.784	-1.95804	-1.94153	-1.97822	-1.95926	0.00122833	0.0177326	-0.018961	0.999149	0.987784	1.01323	1.00005	0.0127469
NC-3	gene3	14.7683	14.7429	14.8132	14.7748	-1.94541	-1.97075	-1.90045	-1.93887	-0.00654093	-0.0318762	0.0384172	1.00454	1.02234	0.973723	1.0002	0.0245981
M-1	gene3	15.5776	15.6317	15.6422	15.6171	-1.11698	-1.06285	-1.05239		0.844006	0.898138	0.908593	0.557095	0.536579	0.532704	0.542126	0.0131073
M-2	gene3	15.6039	15.6229	15.6216	15.6161	-1.13172	-1.11267	-1.11402		0.827547	0.846589	0.845248	0.563487	0.556098	0.556615	0.558733	0.00412462
M-3	gene3	15.6196	15.6277	15.5654	15.6042	-1.02376	-1.01573	-1.07799		0.915112	0.923138	0.860879	0.530303	0.527361	0.550617	0.536093	0.0126636
